# Supplementary material for: A Comprehensive Study of the WRKY Transcription Factor Family in Strawberry
Source: Plants (Basel). 2022 Jun 15;11(12):1585. doi: 10.3390/plants11121585 (PMC9229891; doi:10.3390/plants11121585)
Supplement: Supplementary file 1 [file plants-11-01585-s001.zip]

Archive with 3 entries (3 files):
- Suppl figures.pdf
- Suppl tables.xlsx
- Table S19 candidate genes.pdf
