# Supplementary material for: A Comprehensive Study of the WRKY Transcription Factor Family in Strawberry
Source: Plants (Basel). 2022 Jun 15;11(12):1585. doi: 10.3390/plants11121585 (PMC9229891; doi:10.3390/plants11121585)
Supplement: Supplementary file 1 [file plants-11-01585-s001.zip › Suppl tables.xlsx]

## Sheet: S1
Table S1. FvWRKY annotations across all the available genome versions
Fragaria vesca genome annotation						FvWRKY published gene names
Fv v1.0-hybrid	NCBI Annotation Release 101	Fv v1.1.a2	Fv v2.0.a2	Fv v4.0.a1	Fv v4.0.a2	This work	Wei et al., 2016	Zhou et al., 2016	Rinerson et al., 2015
gene10079-v1.0-hybrid	LOC101313240	maker-LG1-pred_gff_GeneMark.hmm3.161109-gene-3.138	gene10079-v1.0-hybrid	FvH4_1g00960	FvH4_1g00960	FvWRKY1	FvWRKY1	FvWRKY1
gene23862-v1.0-hybrid	LOC101310739	augustus_masked-LG6-processed-gene-351.18	gene35438-v2.0.a2-hybrid	FvH4_1g16480	FvH4_1g16480	FvWRKY2	FvWRKY3	FvWRKY3
gene22024-v1.0-hybrid	LOC101311038	maker-LG1-augustus-gene-159.154	gene22024-v2.0.a2-hybrid	FvH4_1g22820	FvH4_1g22820	FvWRKY3	FvWRKY7	FvWRKY7
gene21124-v1.0-hybrid	LOC101299520	maker-LG1-pred_gff_GeneMark.hmm3.161109-gene-169.76	gene21124-v1.0-hybrid	FvH4_1g23090	FvH4_1g23082	FvWRKY4	FvWRKY4	FvWRKY4
gene24479-v1.0-hybrid	LOC101295368	maker-LG1-pred_gff_GeneMark.hmm3.161109-gene-123.93	gene24479-v2.0.a2-hybrid	FvH4_1g26200	FvH4_1g26200	FvWRKY5	FvWRKY5	FvWRKY5
gene20560-v1.0-hybrid	LOC101307337	maker-LG1-pred_gff_GeneMark.hmm3.161109-gene-200.85	gene20560-v1.0-hybrid	FvH4_1g26980	FvH4_1g26980	FvWRKY6	FvWRKY6	FvWRKY6
-	LOC101300971	maker-LG2-augustus-gene-124.214	gene08216-v2.0.a2-hybrid	FvH4_2g22300	FvH4_2g22300	FvWRKY7	FvWRKY8	FvWRKY8
gene15421-v1.0-hybrid	LOC101307027	augustus_masked-LG6-processed-gene-137.58	gene15421-v1.0-hybrid	FvH4_2g31400	FvH4_2g31400	FvWRKY8	FvWRKY47	FvWRKY45
gene09147-v1.0-hybrid	LOC101295677	maker-LG2-pred_gff_GeneMark.hmm3.161109-gene	gene09147-v1.0-hybrid	FvH4_2g33920	FvH4_2g33920	FvWRKY9	FvWRKY9	FvWRKY9
gene08720-v1.0-hybrid	LOC101302035	maker-LG2-pred_gff_GeneMark.hmm3.161109-gene-199.81	gene08720-v1.0-hybrid	FvH4_2g36730	FvH4_2g36730	FvWRKY10	FvWRKY10	FvWRKY10
gene15014-v1.0-hybrid	LOC101297319	maker-LG2-augustus-gene-216.229	gene15014-v1.0-hybrid	FvH4_2g41060	FvH4_2g41060	FvWRKY11	FvWRKY11	FvWRKY11
gene15013-v1.0-hybrid	LOC101297610	maker-LG2-augustus-gene-216.229	gene15013-v1.0-hybrid	FvH4_2g41070	FvH4_2g41070	FvWRKY12	FvWRKY12	FvWRKY12
gene19478-v1.0-hybrid	LOC101300421	maker-LG3-augustus-gene-6.195	gene19478-v2.0.a2-hybrid	FvH4_3g01700	FvH4_3g01700	FvWRKY13	FvWRKY13	FvWRKY13
gene24904-v1.0-hybrid	LOC101311736	maker-LG3-pred_gff_GeneMark.hmm3.161109-gene-42.42	gene24904-v1.0-hybrid	FvH4_3g06200	FvH4_3g06200	FvWRKY14	FvWRKY15	FvWRKY15
gene29704-v1.0-hybrid	LOC101314070	maker-LG3-pred_gff_GeneMark.hmm3.161109-gene-52.94	gene29704-v1.0-hybrid	FvH4_3g07360	FvH4_3g07360	FvWRKY15	FvWRKY17	FvWRKY17
gene20152-v1.0-hybrid	LOC101292382	maker-LG3-augustus-gene-84.105	gene20152-v1.0-hybrid	FvH4_3g11140	FvH4_3g11140	FvWRKY16	FvWRKY16	FvWRKY16
gene03411-v1.0-hybrid	LOC101291609	snap_masked-LG3-processed-gene-136.84	gene03411-v1.0-hybrid	FvH4_3g23150	FvH4_3g23150	FvWRKY17	FvWRKY18	FvWRKY18
gene03549-v1.0-hybrid	LOC101307469	maker-LG3-augustus-gene-145.201	gene03549-v2.0.a2-hybrid	FvH4_3g24010	FvH4_3g24010	FvWRKY18	FvWRKY19	FvWRKY19
gene28174-v1.0-hybrid	LOC101305151	maker-LG3-augustus-gene-205.182	gene28174-v2.0.a2-hybrid	FvH4_3g39850	FvH4_3g39850	FvWRKY19	FvWRKY20	FvWRKY20
gene01197-v1.0-hybrid	LOC101313293	maker-LG3-pred_gff_GeneMark.hmm3.161109-gene-288.100	gene01197-v1.0-hybrid	FvH4_3g41430	FvH4_3g41430	FvWRKY20	FvWRKY21	FvWRKY21
gene01596-v1.0-hybrid	LOC105350647	maker-LG3-augustus-gene-308.128	-	FvH4_3g45810	FvH4_3g45810	FvWRKY21	-	-
gene12308-v1.0-hybrid	LOC101291727	maker-LG5-pred_gff_GeneMark.hmm3.161109-gene-260.84	gene12308-v1.0-hybrid	FvH4_4g06830	FvH4_4g06830	FvWRKY22	FvWRKY29	FvWRKY29
gene05066-v1.0-hybrid	LOC101301660	maker-LG4-augustus-gene-221.108	gene05066-v2.0.a2-hybrid	FvH4_4g20230	FvH4_4g20230	FvWRKY23	FvWRKY22	FvWRKY22
gene07210-v1.0-hybrid	LOC101290922	gene07210-v1.0-hybrid	gene07210-v1.0-hybrid	FvH4_4g23480	FvH4_4g23480	FvWRKY24	FvWRKY62	FvWRKY59
gene04642-v1.0-hybrid	LOC101292010	gene04642-v1.0-hybrid	gene04642-v2.0.a2-hybrid	FvH4_4g30360	FvH4_4g30360	FvWRKY25	FvWRKY23	FvWRKY23
gene04675-v1.0-hybrid	LOC101295510	gene04675-v1.0-hybrid	gene04675-v1.0-hybrid	FvH4_4g30640	FvH4_4g30640	FvWRKY26	FvWRKY24	FvWRKY24
gene04006-v1.0-hybrid	LOC101309152	gene04006-v1.0-hybrid	gene04006-v1.0-hybrid	FvH4_4g31790	FvH4_4g31790	FvWRKY27	FvWRKY25	FvWRKY25
gene31843-v1.0-hybrid	LOC101293392	augustus_masked-LG5-processed-gene-20.21	gene37027-v2.0.a2-hybrid	FvH4_5g03210	FvH4_5g03210	FvWRKY28	FvWRKY26	FvWRKY26
gene32076-v1.0-hybrid	LOC101310412	maker-LG5-pred_gff_GeneMark.hmm3.161109-gene-26.143	gene32076-v1.0-hybrid	FvH4_5g04370	FvH4_5g04370	FvWRKY29	FvWRKY27	FvWRKY27
-	-	maker-LG5-augustus-gene-45.167	-	FvH4_5g08610	FvH4_5g08610	FvWRKY30	-	-
gene25959-v1.0-hybrid	LOC101314661	maker-LG5-pred_gff_GeneMark.hmm3.161109-gene-68.121	gene25959-v1.0-hybrid	FvH4_5g15340	FvH4_5g15340	FvWRKY31	FvWRKY28	FvWRKY28
gene11774-v1.0-hybrid	LOC101294370	maker-LG5-augustus-gene-212.148	gene11774-v1.0-hybrid	FvH4_5g29820	FvH4_5g29820	FvWRKY32	FvWRKY30	FvWRKY30
gene02269-v1.0-hybrid	LOC101296670	maker-LG5-pred_gff_GeneMark.hmm3.161109-gene-263.99	gene02269-v2.0.a2-hybrid	FvH4_5g39060	FvH4_5g39060	FvWRKY33	FvWRKY31	FvWRKY31
gene16807-v1.0-hybrid	LOC101307611	maker-LG6-snap-gene-14.224	gene16807-v2.0.a2-hybrid	FvH4_6g00500	FvH4_6g00500	FvWRKY34	FvWRKY34	FvWRKY33
gene16678-v1.0-hybrid	LOC101295152	maker-LG6-augustus-gene-8.152	gene16678-v2.0.a2-hybrid	FvH4_6g01690	FvH4_6g01690	FvWRKY35	FvWRKY33	-	FvRWRKY4
gene16584-v1.0-hybrid	LOC101307803	maker-LG6-pred_gff_GeneMark.hmm3.161109-gene-2.67	gene16584-v1.0-hybrid	FvH4_6g02660	FvH4_6g02660	FvWRKY36	FvWRKY32	FvWRKY32
gene13561-v1.0-hybrid	LOC101295066	augustus_masked-LG6-processed-gene-78.29	-	FvH4_6g09650	FvH4_6g09650	FvWRKY37	FvWRKY36	FvWRKY35
gene13554-v1.0-hybrid	LOC101296502	maker-LG6-pred_gff_GeneMark.hmm3.161109-gene-78.116	gene13554-v1.0-hybrid	FvH4_6g09710	FvH4_6g09710	FvWRKY38	FvWRKY37	FvWRKY36
gene13552-v1.0-hybrid	LOC101297071	gene13552-v1.0-hybrid	gene13552-v1.0-hybrid	FvH4_6g09730	FvH4_6g09730	FvWRKY39	FvWRKY38	-
gene13549-v1.0-hybrid	LOC101297362	maker-LG6-augustus-gene-78.194	gene13549-v1.0-hybrid	FvH4_6g09740	FvH4_6g09740	FvWRKY40	FvWRKY39	FvWRKY37
gene13547-v1.0-hybrid	LOC101297067	maker-LG6-pred_gff_GeneMark.hmm3.161109-gene-78.116	gene13547-v1.0-hybrid	FvH4_6g09750	FvH4_6g09750	FvWRKY41	FvWRKY40	FvWRKY38
gene13546-v1.0-hybrid	LOC101297653	gene13546-v1.0-hybrid	gene13546-v2.0.a2-hybrid	FvH4_6g09760	FvH4_6g09760	FvWRKY42	FvWRKY41	FvWRKY39
gene13803-v1.0-hybrid	LOC101311683	maker-LG6-pred_gff_GeneMark.hmm3.161109-gene-72.86	gene13803-v2.0.a2-hybrid	FvH4_6g10510	FvH4_6g10510	FvWRKY43	FvWRKY42	FvWRKY40
gene18438-v1.0-hybrid	LOC101301793	gene18438-v1.0-hybrid	gene18438-v1.0-hybrid	FvH4_6g13470	FvH4_6g13470	FvWRKY44	FvWRKY43	FvWRKY41
gene18152-v1.0-hybrid	LOC101296019	maker-LG6-snap-gene-43.208	gene18152-v2.0.a2-hybrid	FvH4_6g15050	FvH4_6g15050	FvWRKY45	FvWRKY44	FvWRKY42
gene15798-v1.0-hybrid	LOC101301515	maker-LG6-pred_gff_GeneMark.hmm3.161109-gene-217.104	gene15798-v2.0.a2-hybrid	FvH4_6g27740	FvH4_6g27740	FvWRKY46	FvWRKY45	FvWRKY43
gene15841-v1.0-hybrid	LOC101301598	maker-LG6-augustus-gene-224.106	gene15841-v2.0.a2-hybrid	FvH4_6g28650	FvH4_6g28650	FvWRKY47	FvWRKY46	FvWRKY44
gene28720-v1.0-hybrid	LOC101308483	maker-LG6-pred_gff_GeneMark.hmm3.161109-gene-298.91	gene28720-v1.0-hybrid	FvH4_6g38370	FvH4_6g38370	FvWRKY48	FvWRKY48	FvWRKY46
gene21591-v1.0-hybrid	LOC101291408	maker-LG3-pred_gff_GeneMark.hmm3.161109-gene-36.109	gene21591-v1.0-hybrid	FvH4_6g41210	FvH4_6g41210	FvWRKY49	FvWRKY14	FvWRKY14
gene23963-v1.0-hybrid	LOC101302596	maker-LG6-augustus-gene-345.219	gene37884-v2.0.a2-hybrid	FvH4_6g42870	FvH4_6g42870	FvWRKY50	FvWRKY2	FvWRKY2
gene04391-v1.0-hybrid	LOC101305864	maker-LG6-pred_gff_GeneMark.hmm3.161109-gene-334.101	gene04391-v1.0-hybrid	FvH4_6g47800	FvH4_6g47800	FvWRKY51	FvWRKY49	FvWRKY47
gene01256-v1.0-hybrid	LOC101296583	maker-LG6-pred_gff_GeneMark.hmm3.161109-gene-16.56	gene01256-v1.0-hybrid	FvH4_6g49140	FvH4_6g49140	FvWRKY52	FvWRKY35	FvWRKY34
gene01340-v1.0-hybrid	LOC101293115	maker-LG6-pred_gff_GeneMark.hmm3.161109-gene-377.83	gene01340-v1.0-hybrid	FvH4_6g53770	FvH4_6g53770	FvWRKY53	FvWRKY50	FvWRKY48
gene04864-v1.0-hybrid	LOC101312284	augustus_masked-LG7-processed-gene-106.56	gene04864-v2.0.a2-hybrid	FvH4_7g10440	FvH4_7g10440	FvWRKY54	FvWRKY54	FvWRKY52
gene03900-v1.0-hybrid	-	maker-LG7-augustus-gene-98.128	gene03900-v2.0.a2-hybrid	FvH4_7g11550	FvH4_7g11550	FvWRKY55	-	-	FvRWRKY3
gene19019-v1.0-hybrid	LOC101304921	maker-LG7-augustus-gene-25.169	gene19017-v2.0.a2-hybrid	FvH4_7g15350	FvH4_7g15350	FvWRKY56	FvWRKY53	FvWRKY51
gene19013-v1.0-hybrid	LOC101307333	maker-LG7-augustus-gene-25.165	gene38374-v2.0.a2-hybrid	FvH4_7g15430	FvH4_7g15430	FvWRKY57	FvWRKY52	FvWRKY50
gene19219-v1.0-hybrid	LOC101295163	maker-LG7-augustus-gene-20.88	gene19218-v2.0.a2-hybrid	FvH4_7g16150	FvH4_7g16150	FvWRKY58	FvWRKY51	FvWRKY49
gene21364-v1.0-hybrid	LOC101315104	maker-LG7-pred_gff_GeneMark.hmm3.161109-gene-182.100	gene21364-v1.0-hybrid	FvH4_7g26020	FvH4_7g26020	FvWRKY59	FvWRKY55	FvWRKY53
gene21365-v1.0-hybrid	LOC101306674	maker-LG7-pred_gff_GeneMark.hmm3.161109-gene-182.101	gene21365-v1.0-hybrid	FvH4_7g26030	FvH4_7g26030	FvWRKY60	FvWRKY56	FvWRKY54
gene21370-v1.0-hybrid	LOC101290913	augustus_masked-LG7-processed-gene-182.37	gene38588-v2.0.a2-hybrid	-	-	-	FvWRKY57	-	FvRWRKY1
gene21370-v1.0-hybrid	LOC101307732	augustus_masked-LG7-processed-gene-182.19	gene38589-v2.0.a2-hybrid	-	FvH4_7g26071	FvWRKY61	FvWRKY58	FvWRKY55	FvRWRKY5
gene13368-v1.0-hybrid	LOC101309009	maker-LG7-snap-gene-222.214	gene13368-v2.0.a2-hybrid	FvH4_7g28550	FvH4_7g28550	FvWRKY62	FvWRKY61	FvWRKY57	FvRWRKY2
gene13173-v1.0-hybrid	LOC101304426	maker-LG7-pred_gff_GeneMark.hmm3.161109-gene-212.119	gene13173-v1.0-hybrid	FvH4_7g30460	FvH4_7g30460	FvWRKY63	FvWRKY60	FvWRKY58
gene13108-v1.0-hybrid	LOC101295568	gene13108-v1.0-hybrid	gene13108-v1.0-hybrid	FvH4_7g31050	FvH4_7g31050	FvWRKY64	FvWRKY59	FvWRKY56

## Sheet: S2
Table S2. Main characteristics of the Fragaria vesca WRKY genes and proteins
Name	Gene id	Group	Splicing Forms (SF)		WRKY and aditional domains		Protein properties (1)
			Number	Comments	Core Motif(s)	Other domain(s)	MW (Da)	Isoelectric point	GRAVY	Length (aa)	Instability index (2)	Cellular location (3)
FvWRKY1	FvH4_1g00960	I	2		WRKYGQK		50995.4	6.68414	-0.732762	467	58.936	Nucleus
FvWRKY2	FvH4_1g16480	IId	2	incomplete WD in SF t2	WRKYGQK	Plant_zn_clust	34709.8	9.61249	-0.584013	319	52.0809	Nucleus
FvWRKY3	FvH4_1g22820	IIc	3		WRKYGKK		22969.1	6.15338	-0.829756	205	42.6117	-
FvWRKY4	FvH4_1g23082	IIc	7	incomplete WD in SF t4 and t7	WRKYGQK		27804.9	9.08185	-0.806584	243	54.1893	Nucleus
FvWRKY5	FvH4_1g26200	IIb	2		WRKYGQK		46697.1	6.78571	-0.573882	425	51.9252	-
FvWRKY6	FvH4_1g26980	IIc	1		WRKYGQK		35377.2	6.66217	-0.746688	317	66.5533	Nucleus
FvWRKY7	FvH4_2g22300	IId	4		WRKYGQK	Plant_zn_clust	38820.6	9.71027	-0.748991	347	56.7337	Nucleus
FvWRKY8	FvH4_2g31400	IIc	2	incomplete WD in SF t2	WRKYGKK		17776.2	5.13385	-1.13935	155	49.8503	-
FvWRKY9	FvH4_2g33920	IId	4	No WD in SF t2 and t4	WRKYGQK	Plant_zn_clust	35641.9	9.6391	-0.555015	329	56.0453	Nucleus
FvWRKY10	FvH4_2g36730	IId	2	incomplete WD in SF t2	WRKYGQK	Plant_zn_clust	37059.5	9.51093	-0.569883	342	51.8851	Nucleus
FvWRKY11	FvH4_2g41060	IIa	3		WRKYGQK		42174.8	6.27338	-0.648819	381	54.1879	Nucleus
FvWRKY12	FvH4_2g41070	IIa	3		WRKYGQK		36683.9	8.88922	-0.646386	332	47.0045	Nucleus
FvWRKY13	FvH4_3g01700	IIb	2		WRKYGQK		61543.3	7.14667	-0.741506	571	49.1846	-
FvWRKY14	FvH4_3g06200	IIc	1		WRKYGQK		39181.6	6.99884	-0.942817	355	58.4163	Nucleus
FvWRKY15	FvH4_3g07360	IIe	2		WRKYGQK		30429.2	5.18658	-0.788809	277	65.152	Nucleus
FvWRKY16	FvH4_3g11140	IIe	1		WRKYGQK		53620.3	5.91876	-0.74004	497	51.8954	Nucleus
FvWRKY17	FvH4_3g23150	IIb	1		WRKYGQK		59559.8	6.21954	-0.590311	547	40.2658	Nucleus
FvWRKY18	FvH4_3g24010	I	2		WRKYGQK		62376.1	6.72906	-0.846597	573	57.6981	Nucleus
FvWRKY19	FvH4_3g39850	I	5		WRKYGQK		68675.6	7.67511	-1.04609	627	49.7498	Nucleus
FvWRKY20	FvH4_3g41430	I	9	SF t8 protein has only I-CT WD	WRKYGQK		79159	5.86627	-0.787602	734	51.5451	Nucleus
FvWRKY21	FvH4_3g45810	IIc	1		WKKYGQK		15368.2	5.64484	-1.33504	137	34.3693	-
FvWRKY22	FvH4_4g06830	IId	2	incomplete WD in SF t2	WRKYGQK	Plant_zn_clust	32897.8	9.96771	-0.674419	301	53.7169	Nucleus
FvWRKY23	FvH4_4g20230	IIc	1		WRKYGQK		41486.8	5.68451	-0.92963	378	58.8788	Nucleus
FvWRKY24	FvH4_4g23480	IIc	1		WRKYGQK		21671	9.4505	-0.878421	190	41.5922	Nucleus
FvWRKY25	FvH4_4g30360	IIc	5		WRKYGQK		34189	6.45416	-0.915016	313	65.8744	Nucleus
FvWRKY26	FvH4_4g30640	I	4	SF t2 protein has only I-CT WD	WRKYGQK		54764.5	7.69342	-1.02906	499	57.4888	Nucleus
FvWRKY27	FvH4_4g31790	IIb	3		WRKYGQK		67726.1	6.67169	-0.821301	615	46.4607	Nucleus
FvWRKY28	FvH4_5g03210	IIe	2		WRKYGQK		35224.8	5.14215	-0.776699	309	61.0207	Nucleus
FvWRKY29	FvH4_5g04370	III	1		WRKYGQK		40087.9	4.95795	-0.755211	355	63.9921	Nucleus
FvWRKY30	FvH4_5g08610	IIc	1		WRKYGQK		18182	9.133	-0.871698	159	50.0692	Chloroplast, Nucleus
FvWRKY31	FvH4_5g15340	IIb	1		WRKYGQK		72804.2	6.95319	-0.833929	672	55.8313	Nucleus
FvWRKY32	FvH4_5g29820	IIb	3		WRKYGQK		58092.7	5.01898	-0.98618	521	60.3545	-
FvWRKY33	FvH4_5g39060	IIe	2		WRKYGQK		32380.3	4.91693	-1.12589	282	69.8153	Nucleus
FvWRKY34	FvH4_6g00500	I	1		WRKYGQK		80231.1	5.87506	-0.752957	727	50.051	Nucleus
FvWRKY35	FvH4_6g01690	III	2		WTKYDQR	TIR, NB-ARC	167206	6.1026	-0.325745	1476	45.783	Nucleus
FvWRKY36	FvH4_6g02660	IId	2	incomplete WD in SF t2	WRKYGQK		35767.5	9.57611	-0.641066	319	55.2975	Nucleus
FvWRKY37	FvH4_6g09650	III	1		WRK		34798.2	5.23199	-0.489744	312	52.8853	Nucleus
FvWRKY38	FvH4_6g09710	III	2		WRKYGQK		33543.3	7.16779	-0.563973	297	51.6916	Nucleus
FvWRKY39	FvH4_6g09730	III	1		WRKYGQK		37898.5	5.2619	-0.682985	335	47.4334	Nucleus
FvWRKY40	FvH4_6g09740	III	6		WRKYGQK		25954.9	9.31598	-0.658874	231	49.8372	Nucleus
FvWRKY41	FvH4_6g09750	III	1		WRKYGQK		38756.3	5.41327	-0.72936	344	48.9038	Nucleus
FvWRKY42	FvH4_6g09760	III	1		WRKYGQK		38214.9	5.6369	-0.761357	339	46.0383	-
FvWRKY43	FvH4_6g10510	I	8	SF t3 protein has only I-CT WD	WRKYGQK		57463	7.63336	-1.01625	517	62.5039	Nucleus
FvWRKY44	FvH4_6g13470	IIc	1		WRKYGQK		33307.6	5.43842	-0.794595	296	58.7291	Nucleus
FvWRKY45	FvH4_6g15050	I	9		WRKYGQK		52189.2	9.14325	-0.889331	478	49.7958	Nucleus
FvWRKY46	FvH4_6g27740	IIe	2		WRKYGQK		29902.8	5.12018	-0.797015	268	53.1385	-
FvWRKY47	FvH4_6g28650	IIa	3		WRKYGQK		36079.1	8.79901	-0.788957	326	51.9877	Nucleus
FvWRKY48	FvH4_6g38370	IIc	1		WRKYGQK		41615.3	6.46002	-0.981522	368	62.2517	Nucleus
FvWRKY49	FvH4_6g41210	I	1		WRKYGQK		55372.8	6.40375	-0.916634	505	41.0782	Nucleus
FvWRKY50	FvH4_6g42870	IIb	3		WRKYGQK		64556.5	5.19879	-0.712833	600	46.2655	-
FvWRKY51	FvH4_6g47800	I	3		WRKYGQK		56652.2	8.56818	-0.839884	519	64.2197	Nucleus
FvWRKY52	FvH4_6g49140	IIb	2		WRKYGQK		49603.8	7.12103	-0.616376	458	54.214	Nucleus
FvWRKY53	FvH4_6g53770	IIc	1		WRKYGQK		23549.5	8.75775	-0.98169	213	49.7648	Nucleus
FvWRKY54	FvH4_7g10440	IIc	3	No WD in SF t2	WRKYGQK		28689.1	7.75934	-1.02126	254	52.7575	-
FvWRKY55	FvH4_7g11550	III	1		WREYDQR	TIR, NB-ARC, LRR_8	184305	5.39764	-0.473876	1623	46.7987	Nucleus
FvWRKY56	FvH4_7g15350	IIe	1		WRKYGQK		37721.4	8.4975	-0.710435	345	49.4171	Nucleus
FvWRKY57	FvH4_7g15430	IIc	1		WRKYGQK		25326.4	9.15704	-0.780973	226	38.0982	Nucleus
FvWRKY58	FvH4_7g16150	III	1		WRKYGQK		39260.2	5.22528	-0.683853	353	49.5448	Nucleus
FvWRKY59	FvH4_7g26020	III	1		WRKYGQK		42415.7	6.62506	-0.730607	379	51.6383	Nucleus
FvWRKY60	FvH4_7g26030	III	1		WRKYGQK		37926.6	6.43488	-0.835	340	49.1179	Nucleus
FvWRKY61	FvH4_7g26071	III	1		WRKYGQK	TIR, NB-ARC, LRR_3	152200	6.2149	-0.265127	1342	42.6046	Nucleus
FvWRKY62	FvH4_7g28550	III	12	No WD in SF t6	WRKYGQK	TIR, NB-ARC, LRR_3	151670	6.80597	-0.279595	1333	47.5004	Nucleus
FvWRKY63	FvH4_7g30460	IIe	1		WRKYGQK		46344.3	5.12238	-0.699767	430	62.0068	Nucleus
FvWRKY64	FvH4_7g31050	III	1		WRKYGQK		40957.4	6.6369	-0.590591	372	52.9981	Nucleus
1: properties were calculated for the longest protein product
2: values above 40 means the protein is unstable (short half life)
3: predicted by LOCALIZER 1.0.4

## Sheet: S3 
Table S3. FaWRKY proteins characteristics
Name	FaWRKY gene id	Group	WRKY and aditional domains		Protein properties
			Core Motif(s)	Other domain(s)	MW (Da)	Isoelectric point	GRAVY	Length (aa)	Instability index (1)	Cellular location (2)			Diploid ancestor	Letter	Chromosome
FaWRKY1A	maker-Fvb1-3-snap-gene-6.70	I	WRKYGQK		49220.3	6.71051	-0.714191	451	58.3133	Nucleus			F. nipponica	A	Fvb1-3	Fvb2-1	Fvb3-3	Fvb4-2	Fvb5-4	Fvb6-2	Fvb7-1
FaWRKY1B	snap_masked-Fvb1-2-processed-gene-48.33		WRKYGQK		53783.5	6.26251	-0.656795	493	55.2306	Nucleus			F. iinumae	B	Fvb1-2	Fvb2-4	Fvb3-2	Fvb4-4	Fvb5-3	Fvb6-3	Fvb7-3
FaWRKY1C	maker-Fvb1-1-snap-gene-270.53		WRKYGQK		51235.5	6.29645	-0.751812	469	58.632	Nucleus			F. viridis	C	Fvb1-1	Fvb2-3	Fvb3-1	Fvb4-1	Fvb5-2	Fvb6-4	Fvb7-4
FaWRKY2A	maker-Fvb1-3-snap-gene-94.39	IId	WRKYGQK	Plant_zn_clust	35563.7	9.58136	-0.584404	327	57.4795	Nucleus			F. vesca	D	Fvb1-4	Fvb2-2	Fvb3-4	Fvb4-3	Fvb5-1	Fvb6-1	Fvb7-2
FaWRKY2B.1	maker-Fvb1-2-augustus-gene-106.31		WRKYGQK	Plant_zn_clust	35394.5	9.59662	-0.580368	326	54.3362	Nucleus
FaWRKY2B.2	maker-Fvb4-4-snap-gene-200.19		WRKYGQK, incomplete Znf	Plant_zn_clust	30700.5	9.70392	-0.579004	281	50.1815	Nucleus
FaWRKY2B.3	maker-Fvb6-3-snap-gene-191.55		CRKYGQK, incomplete Znf	Plant_zn_clust	32319.3	9.64508	-0.537248	298	54.3403	Nucleus
FaWRKY2C.1	maker-Fvb1-1-augustus-gene-183.39		WRKYGQK	Plant_zn_clust	35324.4	9.55573	-0.582462	325	53.1514	Nucleus
FaWRKY2C.2	maker-Fvb1-1-augustus-gene-192.55		WRKYGQK	Plant_zn_clust	35324.4	9.55573	-0.582462	325	53.1514	Nucleus
FaWRKY2C.3	maker-Fvb3-1-augustus-gene-14.13		WRKYGQK, incomplete Znf	Plant_zn_clust	32325.4	9.79889	-0.491275	298	52.8211	Nucleus
FaWRKY2D.1	maker-Fvb1-4-augustus-gene-84.44		WRKYGQK	Plant_zn_clust	34358.4	9.58771	-0.579114	316	51.1215	Nucleus
FaWRKY2D.2	maker-Fvb2-2-augustus-gene-143.24		WRKYRQK, incomplete Znf	Plant_zn_clust	32362.3	9.79242	-0.569799	298	54.3691	Nucleus
FaWRKY3A	maker-Fvb1-3-snap-gene-151.44	IIc	WRKYGKK		15129.9	9.18207	-0.77218	133	48.4805	-
FaWRKY3B	maker-Fvb1-2-snap-gene-163.35		WRKYGKK		25247.8	6.37604	-0.756054	223	37.8184	-
FaWRKY3C	maker-Fvb1-1-snap-gene-132.18		WRKYGKK		13684.1	9.17316	-0.980165	121	37.2413	-
FaWRKY3D	maker-Fvb1-4-snap-gene-131.52		WRKYGKK		15434.3	9.21637	-0.788971	136	37.8037	-
FaWRKY4A	maker-Fvb1-3-augustus-gene-154.17	IIc	WRKYGQK		27716.8	9.08209	-0.760494	243	54.4584	Nucleus
FaWRKY4B	maker-Fvb1-2-augustus-gene-165.20		WRKYGQK		28954.2	8.93988	-0.746063	254	57.8362	Nucleus
FaWRKY4C	maker-Fvb1-1-augustus-gene-131.35		WRKYGQK		27665.7	9.08197	-0.771605	243	54.1893	Nucleus
FaWRKY4D	maker-Fvb1-4-augustus-gene-134.32		WRKYGQK		27746.9	9.20563	-0.784774	243	53.3967	Nucleus
FaWRKY5A	maker-Fvb1-3-augustus-gene-195.35	IIb	WRKYGQK		46546.9	6.31232	-0.575	424	49.5017	-
FaWRKY5B	maker-Fvb1-2-snap-gene-198.47		WRKYGQK		45507.8	7.65729	-0.581598	413	50.5736	-
FaWRKY5C	maker-Fvb1-1-augustus-gene-93.38		WRKYGQK		46758.2	6.89459	-0.583803	426	53.2803	-
FaWRKY5D	maker-Fvb1-4-augustus-gene-165.28		WRKYGQK		46722.1	6.56854	-0.570588	425	52.6856	-
FaWRKY6A	maker-Fvb1-3-augustus-gene-204.36	IIc	WRKYGQK		35327.2	6.45685	-0.732278	316	66.5108	Nucleus
FaWRKY6B	maker-Fvb1-2-augustus-gene-211.23		WRKYGQK		35368.2	7.00275	-0.758544	316	65.4538	Nucleus
FaWRKY6C.1	maker-Fvb1-1-augustus-gene-16.28		WRKYGQK		35362.3	6.75507	-0.706013	316	63.5146	Nucleus
FaWRKY6C.2	maker-Fvb1-1-augustus-gene-75.42		WRKYGQK		35239.2	6.71149	-0.699365	315	64.6038	Nucleus
FaWRKY6D	maker-Fvb1-4-augustus-gene-173.37		WRKYGQK		35268.1	6.66229	-0.762025	316	64.775	Nucleus
FaWRKY7A	maker-Fvb2-1-augustus-gene-145.32	IId	WRKYGQK, incomplete Znf	Plant_zn_clust	35328.6	9.49347	-0.701592	314	52.1688	Nucleus
FaWRKY7B	maker-Fvb2-4-augustus-gene-166.53		WRKYGQK	Plant_zn_clust	38813.5	9.65851	-0.74928	347	57.034	Nucleus
FaWRKY7C	maker-Fvb2-3-augustus-gene-103.49		WRKYGQK	Plant_zn_clust	38805.5	9.65851	-0.754755	347	55.651	Nucleus
FaWRKY7D	maker-Fvb2-2-augustus-gene-65.44		WRKYGQK	Plant_zn_clust	38792.5	9.65851	-0.74611	347	56.7337	Nucleus
FaWRKY8A	maker-Fvb2-1-augustus-gene-207.48	IIc	WRKYGKK		17909.3	5.27008	-1.17226	155	53.1316	-
FaWRKY8B	maker-Fvb2-4-augustus-gene-221.61		WRKYGKK		17787.3	5.25018	-1.10065	155	53.2561	-
FaWRKY8C	maker-Fvb2-3-augustus-gene-1.22		WRKYGKK		17812.3	5.55328	-1.12452	155	51.3168	-
FaWRKY8D	maker-Fvb2-2-augustus-gene-15.55		WRKYGKK		17776.2	5.13385	-1.13935	155	49.8503	-
FaWRKY9A	maker-Fvb2-1-augustus-gene-222.48	IId	WQKYGQK	Plant_zn_clust	35752.1	9.35919	-0.475529	331	53.4109	Nucleus
FaWRKY9B	maker-Fvb2-4-augustus-gene-232.43		WRKYGQK	Plant_zn_clust	42706	10.4307	-0.702326	387	66.9935	Nucleus
FaWRKY9C	maker-Fvb2-3-augustus-gene-60.42		WRKYGQK	Plant_zn_clust	36067.4	9.40057	-0.515916	333	52.245	Nucleus
FaWRKY9D	maker-Fvb2-2-augustus-gene-3.56		WRKYGQK	Plant_zn_clust	36138.5	9.53998	-0.495808	334	52.5581	Nucleus
FaWRKY10A	maker-Fvb2-1-augustus-gene-239.50	IId	WRKYGQK	Plant_zn_clust	36288.6	9.51093	-0.623952	334	49.4284	Nucleus
FaWRKY10B	maker-Fvb2-4-augustus-gene-245.57		WRKYGQK	Plant_zn_clust	36202.8	9.41925	-0.506287	334	53.3575	Nucleus
FaWRKY10C	maker-Fvb2-3-augustus-gene-47.50		WRKYGQK	Plant_zn_clust	37196.7	9.51093	-0.527035	344	51.4881	Nucleus
FaWRKY11A	maker-Fvb2-1-augustus-gene-262.35	IIa	WRKYGQK		42473.1	6.27216	-0.638642	383	52.2405	Nucleus
FaWRKY11B	maker-Fvb2-4-snap-gene-265.127		WRKYGQK		78622.5	8.0506	-0.6173	711	50.1608	Nucleus
FaWRKY11C	maker-Fvb2-3-augustus-gene-23.60		WRKYGQK		50104.7	7.58014	-0.664602	452	51.7117	Nucleus
FaWRKY12A	maker-Fvb2-1-augustus-gene-262.36	IIa	WRKYGQK		36790	9.14081	-0.683784	333	47.3505	Nucleus
FaWRKY12C	maker-Fvb2-3-augustus-gene-23.59		WRKYGQK		37133.2	8.82538	-0.672321	336	49.286	Nucleus
FaWRKY13B	snap_masked-Fvb3-2-processed-gene-25.34	IIb	WRKYGQK		61128.9	8.12445	-0.755398	565	46.6627	-
FaWRKY13C	maker-Fvb3-1-augustus-gene-311.52		WRKYGQK		61771.5	7.6806	-0.761606	573	47.7777	-
FaWRKY14A	maker-Fvb3-3-augustus-gene-17.65	IIc	WRKYGQK		38987.5	6.9964	-0.926062	353	54.5912	Nucleus
FaWRKY14B	augustus_masked-Fvb3-2-processed-gene-4.5		WRKYGQK		38906.3	7.29144	-0.932861	353	52.5003	Nucleus
FaWRKY14C.1	maker-Fvb3-1-augustus-gene-286.54		WRKYGQK		39190.5	7.01935	-0.946218	357	55.6098	Nucleus
FaWRKY14C.2	maker-Fvb3-1-augustus-gene-287.74		WRKYGQK		39470.9	7.03937	-0.928056	360	52.9719	Nucleus
FaWRKY14D	maker-Fvb3-4-augustus-gene-260.50		WRKYGQK		39166.6	6.9964	-0.928169	355	56.9448	Nucleus
FaWRKY15A	maker-Fvb3-3-augustus-gene-22.41	IIe	WRKYGQK		30512.4	5.38263	-0.798556	277	63.1408	Nucleus
FaWRKY15B	augustus_masked-Fvb3-2-processed-gene-40.0		WRKYGQK		26341.6	5.45624	-0.999153	236	66.2297	-
FaWRKY15C	maker-Fvb3-1-augustus-gene-280.28		WRKYGQK		29818.6	5.44098	-0.791882	271	66.6015	Nucleus
FaWRKY15D	maker-Fvb3-4-augustus-gene-255.30		WRKYGQK		30260.1	5.18658	-0.792336	274	63.5967	Nucleus
FaWRKY16A	maker-Fvb3-3-augustus-gene-42.39	IIe	WRKYGQK		53070.9	5.98102	-0.717108	491	51.0365	Nucleus
FaWRKY16B	maker-Fvb3-2-augustus-gene-58.56		WRKYGQK		53652.5	6.01617	-0.711847	498	54.5141	Nucleus
FaWRKY16C	maker-Fvb3-1-augustus-gene-261.41		WRKYGQK		53200.9	5.97797	-0.718788	495	52.398	Nucleus
FaWRKY16D	maker-Fvb3-4-augustus-gene-237.22		WRKYGQK		53692.3	5.85663	-0.745875	497	50.8596	Nucleus
FaWRKY17A	maker-Fvb3-3-augustus-gene-126.31	IIb	WRKYGQK		60405.8	6.15948	-0.564079	554	40.2901	Nucleus
FaWRKY17B	maker-Fvb3-2-augustus-gene-145.33		WRKYGQK		60553.9	6.15961	-0.593863	554	39.4978	Nucleus
FaWRKY17C.1	maker-Fvb3-1-augustus-gene-169.33		WRKYGQK		60581	6.22125	-0.583935	554	40.2193	Nucleus
FaWRKY17C.2	maker-Fvb3-1-augustus-gene-173.36		WRKYGQK		60553	6.22125	-0.582852	554	40.3554	Nucleus
FaWRKY17D	maker-Fvb3-4-augustus-gene-165.34		WRKYGQK		60232.6	6.1579	-0.567509	554	40.2594	Nucleus
FaWRKY18A	maker-Fvb3-3-snap-gene-132.30	I	WRKYGQK		61982.8	6.40533	-0.819298	570	55.51	Nucleus
FaWRKY18B	augustus_masked-Fvb3-2-processed-gene-154.2		WRKYGQK		64327.4	6.87775	-0.835374	588	56.1711	Nucleus
FaWRKY18C.1	maker-Fvb3-1-augustus-gene-129.27		WRKYGQK		62079	6.89691	-0.831699	571	55.2299	Nucleus
FaWRKY18C.2	maker-Fvb3-1-augustus-gene-147.22		WRKYGQK		62243	6.62775	-0.841856	571	57.403	Nucleus
FaWRKY18D	maker-Fvb3-4-augustus-gene-158.35		WRKYGQK		62500.3	6.89606	-0.847469	573	58.7574	Nucleus
FaWRKY19A	maker-Fvb3-3-augustus-gene-259.42	I	WRKYGQK		68754.7	8.04364	-1.05327	627	50.5769	Nucleus
FaWRKY19B	maker-Fvb3-2-augustus-gene-280.44		WRKYGQK		68229.2	8.29291	-1.00706	623	48.7978	Nucleus
FaWRKY19C	maker-Fvb3-1-augustus-gene-36.35		WRKYGQK		68492.5	7.65045	-1.032	625	48.3162	Nucleus
FaWRKY19D	maker-Fvb3-4-augustus-gene-41.39		WRKYGQK		67876.8	8.29401	-1.06618	618	51.4471	Nucleus
FaWRKY20A	snap_masked-Fvb3-3-processed-gene-269.16	I	WRKYGQK		72044.5	5.85614	-0.743862	668	52.8696	Nucleus
FaWRKY20B	maker-Fvb3-2-augustus-gene-289.30		WRKYGQK		78531.3	5.80707	-0.779533	728	51.592	Nucleus
FaWRKY20C	maker-Fvb3-1-augustus-gene-27.44		WRKYGQK		79239	5.66132	-0.787228	736	52.9277	Nucleus
FaWRKY20D	maker-Fvb3-4-augustus-gene-32.34		WRKYGQK		79165.1	5.75372	-0.779428	734	51.2691	Nucleus
FaWRKY21B	maker-Fvb3-2-snap-gene-310.32	IIc	WKKYGQK		23795.1	8.95807	-0.663551	214	31.5743	-
FaWRKY21C	maker-Fvb3-1-snap-gene-3.50		WRKYGQK		23471.8	8.46393	-0.70625	208	44.0865	-
FaWRKY21D	maker-Fvb3-4-augustus-gene-4.34		WKKYGQK		13136	5.93414	-1.3	116	40.3121	Nucleus
FaWRKY22A	maker-Fvb4-2-augustus-gene-203.21	IId	WRKYGQK	Plant_zn_clust	33091.1	9.96771	-0.637954	303	51.9059	Nucleus
FaWRKY22B	maker-Fvb4-4-augustus-gene-242.23		WRKYGQK	Plant_zn_clust	30923.7	9.87238	-0.608156	282	55.7908	Nucleus
FaWRKY22C	maker-Fvb4-1-augustus-gene-45.27		WRKYGQK	Plant_zn_clust	31211	9.91852	-0.74507	284	48.4718	Nucleus
FaWRKY22D	maker-Fvb4-3-augustus-gene-271.24		WRKYGQK	Plant_zn_clust	32923	9.93793	-0.642857	301	54.8316	Nucleus
FaWRKY23B	maker-Fvb4-4-augustus-gene-92.38	IIc	WRKYGQK		41524.9	5.72186	-0.922222	378	61.109	Nucleus
FaWRKY23D	maker-Fvb4-3-augustus-gene-124.25		WRKYGQK		41483.8	5.71954	-0.930952	378	59.5053	Nucleus
FaWRKY24A	maker-Fvb4-2-augustus-gene-73.40	IIc	WRKYGQK		21669	9.35309	-0.891053	190	41.0627	Nucleus
FaWRKY24B	maker-Fvb4-4-augustus-gene-72.68		WRKYGQK		21650	9.5174	-0.866316	190	44.069	Nucleus
FaWRKY24D	maker-Fvb4-3-augustus-gene-105.32		WRKYGQK		21626.9	9.37262	-0.863158	190	39.919	Nucleus
FaWRKY25B	maker-Fvb4-4-augustus-gene-35.52	IIc	WRKYGQK		34206.1	6.38495	-0.868153	314	63.4436	Nucleus
FaWRKY25C	maker-Fvb4-1-augustus-gene-169.65		WRKYGQK		33950.8	6.52789	-0.913871	310	63.0116	Nucleus
FaWRKY25D	augustus_masked-Fvb4-3-processed-gene-36.9		WRKYGQK		37770.2	7.25665	-0.855425	341	64.1537	Nucleus
FaWRKY26A	maker-Fvb4-2-augustus-gene-31.54	I	WRKYGQK		54174.9	7.66913	-1.01501	493	60.0026	Nucleus
FaWRKY26B.1	maker-Fvb4-4-augustus-gene-34.49		WRKYGQK		54716.3	6.71759	-1.02024	499	60.8577	Nucleus
FaWRKY26B.2	maker-Fvb4-4-snap-gene-57.33		WWKYGQK (NT), WRKYRKK (CT)	Myb-like	115368	6.29974	-0.480099	1015	46.3755	Nucleus
FaWRKY26C	maker-Fvb4-1-augustus-gene-170.51		WRKYGQK		54791.6	7.25897	-1.01142	499	59.1938	Nucleus
FaWRKY26D	maker-Fvb4-3-augustus-gene-35.53		WRKYGQK		54736.4	7.23907	-1.02705	499	57.4888	Nucleus
FaWRKY27A	maker-Fvb4-2-snap-gene-27.61	IIb	WRKYGQK		74163.9	6.57269	-0.789238	669	46.7168	Nucleus
FaWRKY27B	maker-Fvb4-4-augustus-gene-28.60		WRKYGQK		67178.6	7.03326	-0.815954	608	45.2563	Nucleus
FaWRKY27C	maker-Fvb4-1-augustus-gene-177.49		WRKYGQK		67626.8	6.73822	-0.851466	614	45.6945	Nucleus
FaWRKY27D	maker-Fvb4-3-augustus-gene-30.43		WRKYGQK		67493.8	6.7536	-0.8	615	47.0065	Nucleus
FaWRKY28A	maker-Fvb5-4-augustus-gene-16.45	IIe	WRKYGQK		34986.6	5.33905	-0.708143	307	59.5101	Nucleus
FaWRKY28B	maker-Fvb5-3-augustus-gene-256.41		WRKYGQK		35746.6	5.2901	-0.732051	312	63.3276	Nucleus
FaWRKY28C	maker-Fvb5-2-augustus-gene-17.32		WRKYGQK		35166.7	5.01752	-0.7589	309	62.933	Nucleus
FaWRKY28D	maker-Fvb5-1-augustus-gene-17.52		WRKYGQK		35169.7	5.07745	-0.77411	309	62.1628	Nucleus
FaWRKY29A	maker-Fvb5-4-augustus-gene-25.53	III	WRKYGQK		40519.6	5.22528	-0.735376	359	64.093	Nucleus
FaWRKY29B	maker-Fvb5-3-augustus-gene-251.48		WRKYGQK		40415.4	5.12885	-0.703343	359	60.1067	Nucleus
FaWRKY29C	maker-Fvb5-2-augustus-gene-27.53		WRKYGQK		40556.6	5.15363	-0.734819	359	62.2426	Nucleus
FaWRKY29D.1	maker-Fvb5-1-augustus-gene-28.49		WRKYGQK		40087.9	4.95795	-0.755211	355	63.9921	Nucleus
FaWRKY29D.2	maker-Fvb5-1-augustus-gene-32.59		WRKYGQK		40097	5.01227	-0.754366	355	63.662	Nucleus
FaWRKY30A	maker-Fvb5-4-snap-gene-43.77	IIc	WRKYGQK		18198.1	9.27789	-0.887421	159	46.3969	Chloroplast, Nucleus
FaWRKY30B	maker-Fvb5-3-snap-gene-232.60		WRKYGQK		18143	9.11481	-0.857595	158	46.6272	Chloroplast, Nucleus
FaWRKY30C	maker-Fvb5-2-snap-gene-47.68		WRKYGQK		18208.2	9.37994	-0.894969	159	45.3648	Chloroplast, Nucleus
FaWRKY30D	maker-Fvb5-1-snap-gene-49.78		WRKYGQK		17932.8	9.37982	-0.898726	157	50.0726	Chloroplast, Nucleus
FaWRKY31A	maker-Fvb5-4-augustus-gene-67.51	IIb	WRKYGQK		72376.8	6.93048	-0.804335	669	54.1209	Nucleus
FaWRKY31B	maker-Fvb5-3-augustus-gene-193.56		WRKYGQK		72932.6	7.21674	-0.808172	673	53.5807	Nucleus
FaWRKY31C	maker-Fvb5-2-augustus-gene-85.44		WRKYGQK		72298.9	7.62299	-0.813943	667	51.696	Nucleus
FaWRKY31D	maker-Fvb5-1-augustus-gene-95.58		WRKYGQK		72763.1	6.58856	-0.827679	672	57.0018	Nucleus
FaWRKY32A	augustus_masked-Fvb5-4-processed-gene-180.12	IIb	WRKYGQK		59867.9	5.22382	-0.89	540	52.0404	-
FaWRKY32B	maker-Fvb5-3-augustus-gene-83.31		WRKYGQK		62641.9	5.12054	-0.909027	565	55.5906	-
FaWRKY32C	maker-Fvb5-2-augustus-gene-190.39		WRKYGQK		61710.9	5.19196	-0.885305	558	53.8188	-
FaWRKY32D	maker-Fvb5-1-augustus-gene-223.36		WRKYGQK		65496.3	4.70441	-1.00698	587	68.4535	-
FaWRKY33A	maker-Fvb5-4-snap-gene-244.45	IIe	WRKYGQK		31606.4	5.10175	-1.13673	275	66.0869	Nucleus
FaWRKY33B	maker-Fvb5-3-snap-gene-8.53		WRKYGQK		16885.6	8.98505	-1.16933	150	34.46	Nucleus
FaWRKY33C	maker-Fvb5-2-snap-gene-244.48		WRKYGQK		31550.3	4.94659	-1.12764	275	69.3553	Nucleus
FaWRKY33D	maker-Fvb5-1-snap-gene-292.63		WRKYGQK		32238.1	4.91693	-1.12598	281	70.0281	Nucleus
FaWRKY34A	maker-Fvb6-2-augustus-gene-269.63	I	WRKYGQK		85124.4	5.66498	-0.72594	771	50.4035	Nucleus
FaWRKY34B	maker-Fvb6-3-snap-gene-427.98		WRKYGQK		79669.5	5.85382	-0.74548	719	50.7397	Nucleus
FaWRKY34C	maker-Fvb6-4-augustus-gene-26.56		WRKYGQK		85746.2	5.78461	-0.705297	774	50.9545	Nucleus
FaWRKY34D	augustus_masked-Fvb6-1-processed-gene-356.8		WRKYGQK		83987.2	5.71637	-0.733114	761	50.6026	Nucleus
FaWRKY35A	snap_masked-Fvb6-2-processed-gene-263.31	III	WTKYDQR	NB-ARC, TIR, LRR_4	167525	5.69891	-0.348851	1480	48.0358	Nucleus
FaWRKY35D.1	snap_masked-Fvb6-1-processed-gene-352.19		WTKYDQR	NB-ARC, TIR, LRR_4	169299	6.02594	-0.306493	1494	46.7093	Nucleus
FaWRKY35D.2	maker-Fvb6-1-augustus-gene-362.46		WTKYDQR	NB-ARC, TIR, LRR_4	168278	6.04156	-0.312332	1484	45.7898	Nucleus
FaWRKY36A	maker-Fvb6-2-augustus-gene-259.49	IId	WRKYGQK		35020.9	9.69476	-0.624038	312	53.0798	Nucleus
FaWRKY36B	maker-Fvb6-3-augustus-gene-403.58		WRKYGQK		36058.9	9.8443	-0.657764	322	52.6121	Nucleus
FaWRKY36C	maker-Fvb6-4-augustus-gene-35.49		WRKYGQK		35791.7	9.78668	-0.644828	319	50.5799	Nucleus
FaWRKY36D.1	maker-Fvb6-1-augustus-gene-346.39		WRKYGQK		35781.6	9.57611	-0.634169	319	55.2975	Nucleus
FaWRKY36D.2	maker-Fvb6-1-augustus-gene-347.45		WRKYGQK		35848.7	9.64301	-0.65047	319	55.2862	Nucleus
FaWRKY37B	maker-Fvb6-3-snap-gene-362.69	III	WRK		22778.9	4.70868	-0.539216	204	48.2578	-
FaWRKY37C	maker-Fvb6-4-snap-gene-67.54		WRK		34861.3	5.48627	-0.551282	312	50.9962	Nucleus
FaWRKY37D	augustus_masked-Fvb6-1-processed-gene-306.17		WRK		69262.4	4.84235	-0.445659	622	51.1484	Nucleus
FaWRKY38A	maker-Fvb6-2-augustus-gene-220.37	III	WRKYGQK		44331.3	8.09283	-0.573657	391	50.1092	Nucleus
FaWRKY38B	maker-Fvb6-3-augustus-gene-362.45		WRKYGQK		37043.4	7.13141	-0.494785	326	53.4104	-
FaWRKY38C	maker-Fvb6-4-augustus-gene-68.32		WRKYGQK		34721.7	6.42462	-0.600984	305	54.3725	Nucleus
FaWRKY39A	maker-Fvb6-2-augustus-gene-219.22	III	WRKYGQK		38093.6	5.54486	-0.74256	336	48.1607	-
FaWRKY40D	maker-Fvb6-1-augustus-gene-306.67	III	WRKYGQK		26002	9.32953	-0.685776	232	47.6047	Nucleus
FaWRKY41A	maker-Fvb6-2-augustus-gene-220.36	III	WRKYGQK		37883.3	5.47919	-0.75	336	49.5756	Nucleus
FaWRKY41D	maker-Fvb6-1-augustus-gene-306.66		WRKYGQK		37928.5	5.66644	-0.73631	336	49.2568	Nucleus
FaWRKY42B	maker-Fvb6-3-snap-gene-362.65	III	WRKYGQK		83578.7	5.83429	-0.769824	739	49.3074	Nucleus
FaWRKY42C	maker-Fvb6-4-augustus-gene-68.34		WRKYGQK		40887	5.66547	-0.625691	362	47.7025	-
FaWRKY42D	maker-Fvb6-1-augustus-gene-306.65		WRKYGQK		38244.9	5.6369	-0.762537	339	46.5392	-
FaWRKY43A	augustus_masked-Fvb6-2-processed-gene-214.5	I	WRKYGQK		57420.1	8.01703	-0.988975	517	63.1764	Nucleus
FaWRKY43B.1	maker-Fvb6-3-augustus-gene-355.17		WRKYGQK		57233.9	7.18475	-0.963689	515	60.6491	Nucleus
FaWRKY43B.2	maker-Fvb6-3-augustus-gene-434.27		WRKYGQK		57246	7.18475	-0.954951	515	60.6491	Nucleus
FaWRKY43C	maker-Fvb6-4-augustus-gene-75.23		WRKYGQK		56961.4	8.0799	-1.00546	513	61.571	Nucleus
FaWRKY43D	maker-Fvb6-1-augustus-gene-300.41		WRKYGQK		57505	7.18561	-1.01431	517	62.1387	Nucleus
FaWRKY44A	maker-Fvb6-2-augustus-gene-194.41	IIc	WRKYGQK		33290.6	5.53339	-0.794595	296	58.6574	Nucleus
FaWRKY44B	maker-Fvb6-3-augustus-gene-335.55		WRKYGQK		33325.7	5.43842	-0.755405	296	56.5672	-
FaWRKY44C	maker-Fvb6-4-augustus-gene-89.36		WRKYGQK		33367.7	5.64191	-0.773986	296	57.8696	-
FaWRKY44D	maker-Fvb6-1-augustus-gene-271.43		WRKYGQK		33307.6	5.43842	-0.794595	296	58.7291	Nucleus
FaWRKY45A	maker-Fvb6-2-augustus-gene-183.34	I	WRKYGQK		52126.2	9.26105	-0.851255	478	48.2165	Nucleus
FaWRKY45B	maker-Fvb6-3-augustus-gene-325.41		WRKYGQK		52387.5	9.15594	-0.877406	478	50.5305	Nucleus
FaWRKY45C	maker-Fvb6-4-augustus-gene-105.46		WRKYGQK		52195.3	9.25397	-0.880544	478	50.4301	Nucleus
FaWRKY45D.1	maker-Fvb6-1-augustus-gene-261.39		WRKYGQK		52152.2	9.09613	-0.888075	478	49.9734	Nucleus
FaWRKY45D.2	maker-Fvb6-1-augustus-gene-284.33		WRKYGQK		52152.2	9.09613	-0.888075	478	49.9734	Nucleus
FaWRKY46D	snap_masked-Fvb6-1-processed-gene-171.47	IIe	No heptapetide		22656.2	4.99774	-0.314146	205	47.7122	Chloroplast
FaWRKY47A	maker-Fvb6-2-augustus-gene-69.23	IIa	WRKYGQK		36536.5	8.79901	-0.797273	330	49.8094	Nucleus
FaWRKY47B	maker-Fvb6-3-augustus-gene-160.24		WRKYGQK		35966.9	8.90375	-0.758896	326	49.9537	Nucleus
FaWRKY47C.1	maker-Fvb6-4-augustus-gene-197.37		WRKYGQK		35973.9	8.90375	-0.76411	326	51.0834	Nucleus
FaWRKY47C.2	augustus_masked-Fvb6-4-processed-gene-215.8		WRKYGQK		25339.2	9.37384	-0.953812	223	57.3964	Nucleus
FaWRKY47D	maker-Fvb6-1-augustus-gene-164.29		WRKYGQK		36049	8.79901	-0.796933	326	51.615	Nucleus
FaWRKY48A	maker-Fvb6-2-augustus-gene-359.36	IIc	WRKYGQK		41066.9	7.09955	-0.963636	363	56.5188	Nucleus
FaWRKY48B	maker-Fvb6-3-augustus-gene-82.29		WRKYGQK		41700.5	6.69659	-0.953533	368	60.7495	Nucleus
FaWRKY48C	maker-Fvb6-4-augustus-gene-286.29		WRKYGQK		41437.3	6.87042	-0.941417	367	59.7442	Nucleus
FaWRKY48D	maker-Fvb6-1-augustus-gene-89.46		WRKYGQK		42143.9	6.46002	-1.01559	372	63.7608	Nucleus
FaWRKY49A	maker-Fvb6-2-augustus-gene-344.38	I	WRKYGQK		47593.3	6.16644	-0.840275	437	45.5632	-
FaWRKY49B	maker-Fvb6-3-augustus-gene-66.19		No heptapetide (I-C)		53684.4	6.40057	-0.782822	489	44.7851	Nucleus
FaWRKY49C	maker-Fvb6-4-augustus-gene-302.55		WRKYGQK		53470	6.7724	-0.859836	488	44.4432	Nucleus
FaWRKY49D	maker-Fvb6-1-augustus-gene-71.54		WRKYGQK		55421.8	6.30536	-0.907327	505	40.3537	Nucleus
FaWRKY50A	maker-Fvb6-2-augustus-gene-334.48	IIb	WRKYGQK		64669.6	5.24701	-0.704	600	42.5527	-
FaWRKY50B	maker-Fvb6-3-augustus-gene-58.42		WRKYGQK		63924.8	5.49164	-0.710269	594	43.2837	-
FaWRKY50C	maker-Fvb6-4-augustus-gene-309.59		WRKYGQK		64941.7	5.13849	-0.738143	603	45.5962	-
FaWRKY50D	maker-Fvb6-1-augustus-gene-64.56		WRKYGQK		64514.4	5.19879	-0.711833	600	45.7012	-
FaWRKY51A.1	maker-Fvb6-2-augustus-gene-294.65	I	WRKYGQK		56559	8.12372	-0.840655	519	64.7726	Nucleus
FaWRKY51A.3	maker-Fvb6-2-snap-gene-308.69		WRKYGQK		37976	9.22833	-0.625575	348	68.4084	Chloroplast, Nucleus
FaWRKY51B	maker-Fvb6-3-augustus-gene-33.67		WRKYGQK		56961.5	8.57391	-0.843678	522	63.5573	Nucleus
FaWRKY51C	maker-Fvb6-4-augustus-gene-335.56		WRKYGQK		52737.8	8.12811	-0.900207	483	63.9675	Nucleus
FaWRKY51D	maker-Fvb6-1-augustus-gene-39.52		WRKYGQK		53706.9	8.71674	-0.967418	488	64.9082	Nucleus
FaWRKY51A.2	maker-Fvb6-2-augustus-gene-307.79	NG	only I-N domain with incomplete Znf		56652.2	8.56818	-0.839884	519	64.2197	Nucleus
FaWRKY52A	maker-Fvb6-2-augustus-gene-296.68	IIb	WRKYGQK		52946.6	7.11639	-0.56135	489	56.3278	Nucleus
FaWRKY52B	maker-Fvb6-3-augustus-gene-27.40		WRKYGQK		52956.6	7.11688	-0.568303	489	55.3773	Nucleus
FaWRKY52C	maker-Fvb6-4-augustus-gene-341.96		WRKYGQK		53276	8.41132	-0.57622	492	53.1165	Nucleus
FaWRKY52D	maker-Fvb6-1-snap-gene-33.69		WRKYGQK		46680.7	7.12225	-0.505568	431	54.2954	-
FaWRKY53A	maker-Fvb6-2-augustus-gene-278.34	IIc	WRKYGQK		23787.8	9.11298	-1.00372	215	52.3395	Nucleus
FaWRKY53B	maker-Fvb6-3-augustus-gene-9.48		WRKYGQK		23824	9.26532	-0.977209	215	50.2749	Chloroplast, Nucleus
FaWRKY53C	maker-Fvb6-4-augustus-gene-16.69		WRKYGQK		23410.4	9.1131	-0.993897	213	44.5164	Nucleus
FaWRKY53D	maker-Fvb6-1-snap-gene-9.48		WRKYGQK		23535.5	8.75775	-0.98169	213	50.2986	Nucleus
FaWRKY54A.1	maker-Fvb7-1-augustus-gene-98.24	IIc	WRKYGQK		29028.4	8.23456	-1.03281	256	51.9023	Nucleus
FaWRKY54A.2	maker-Fvb7-1-augustus-gene-143.24		WRKYGQK		28863.3	8.22675	-1.02196	255	52.24	Nucleus
FaWRKY54B	maker-Fvb7-3-snap-gene-147.40		WRKYGQK		29462.8	8.23834	-1.09459	259	50.3822	Nucleus
FaWRKY54C	maker-Fvb7-4-augustus-gene-141.43		WRKYGQK		28667.2	8.2265	-1.00711	253	51.1257	Nucleus
FaWRKY54D.1	maker-Fvb7-2-augustus-gene-91.50		WRKYGQK		28689.1	7.75934	-1.02126	254	52.7575	-
FaWRKY54D.2	maker-Fvb7-2-augustus-gene-153.32		WRKYGQK		28723.1	7.75934	-1.02795	254	52.7575	-
FaWRKY55A	maker-Fvb7-1-snap-gene-106.65	III	WREF	NB-ARC, 2x TIR, LRR_4	204881	6.00494	-0.386167	1800	42.7635	Nucleus
FaWRKY55B.1	snap_masked-Fvb7-3-processed-gene-136.20		WAKHGQK	LRR_4	99633	6.29547	-0.243532	889	47.5235	Mitochondria
FaWRKY55B.2	maker-Fvb7-3-augustus-gene-137.27		WAKHGQK	NB-ARC, TIR, LRR_4	170812	6.19537	-0.31906	1511	46.0896	Nucleus
FaWRKY55C	maker-Fvb7-4-snap-gene-133.43		WREYDQR	NB-ARC, TIR, LRR_4	159800	5.57159	-0.434229	1414	47.1416	Nucleus
FaWRKY55D	maker-Fvb7-2-augustus-gene-162.29		WREYDQR	LRR_4	93553.5	5.9483	-0.426087	828	49.1651	Nucleus
FaWRKY56A.1	augustus_masked-Fvb7-1-processed-gene-180.2	IIe	WRKYGQK		37782.4	8.8465	-0.795044	343	48.9927	Nucleus
FaWRKY56A.2	maker-Fvb7-1-augustus-gene-192.46		WRKYGQK		37724.2	8.21576	-0.778426	343	48.5469	Nucleus
FaWRKY56B	maker-Fvb7-3-augustus-gene-111.30		WRKYGQK		37117.8	8.4975	-0.702655	339	49.6274	Nucleus
FaWRKY56C	maker-Fvb7-4-augustus-gene-106.55		WRKYGQK		36677.3	8.50031	-0.717313	335	51.5346	Nucleus
FaWRKY56D.1	maker-Fvb7-2-augustus-gene-121.31		WRKYGQK		37013.7	8.4975	-0.710651	338	50.2334	Nucleus
FaWRKY56D.2	maker-Fvb7-2-augustus-gene-187.25		WRKYGQK		37333.1	8.44452	-0.70088	341	49.3147	Nucleus
FaWRKY57A.1	maker-Fvb7-1-augustus-gene-180.37	IIc	WRKYGQK		25402.4	9.2182	-0.773894	226	36.6252	Nucleus
FaWRKY57A.2	maker-Fvb7-1-augustus-gene-192.47		WRKYGQK		25402.4	9.2182	-0.773894	226	36.6252	Nucleus
FaWRKY57B	maker-Fvb7-3-augustus-gene-111.33		WRKYGQK		25328.3	9.33673	-0.812832	226	39.3774	Nucleus
FaWRKY57C	maker-Fvb7-4-augustus-gene-106.53		WRKYGQK		25536.6	9.33649	-0.844493	227	39.0533	Nucleus
FaWRKY57D.1	maker-Fvb7-2-augustus-gene-121.33		WRKYGQK		25386.4	9.2182	-0.797788	226	37.4774	Nucleus
FaWRKY57D.2	maker-Fvb7-2-augustus-gene-187.27		WRKYGQK		25326.4	9.15704	-0.780973	226	38.0982	Nucleus
FaWRKY58A.1	maker-Fvb7-1-augustus-gene-185.48	III	WRKYGQK		39498.6	5.46442	-0.694334	353	49.5638	Nucleus
FaWRKY58A.2	maker-Fvb7-1-augustus-gene-198.36		WRKYGQK		39429.6	5.46442	-0.677054	353	49.8581	Nucleus
FaWRKY58B	maker-Fvb7-3-augustus-gene-106.33		WRKYGQK		39228.3	5.5788	-0.703966	353	48.5063	Nucleus
FaWRKY58C	maker-Fvb7-4-snap-gene-101.37		WRKYGQR		39915.4	5.87543	-0.552222	360	46.8858	Nucleus
FaWRKY58D.1	maker-Fvb7-2-augustus-gene-127.28		WRKYGQK		39292.3	5.22528	-0.690368	353	49.5448	Nucleus
FaWRKY58D.2	maker-Fvb7-2-augustus-gene-192.35		WRKYGQK		39279.3	5.22528	-0.682436	353	49.7853	Nucleus
FaWRKY59D	maker-Fvb7-2-augustus-gene-251.48	III	WRKYGQK		42471.7	6.37518	-0.705277	379	53.2092	Nucleus
FaWRKY59A	maker-Fvb7-1-augustus-gene-267.38		WRKYGQK		38033.7	5.79486	-0.680814	344	54.1797	Nucleus
FaWRKY59B	maker-Fvb7-3-augustus-gene-53.56		WRKYGQK		42236.4	6.49042	-0.711082	379	47.3501	Nucleus
FaWRKY59C	maker-Fvb7-4-snap-gene-39.68		WRKYGQK		42346.6	6.49188	-0.720844	379	51.6383	Nucleus
FaWRKY60A	snap_masked-Fvb7-1-processed-gene-267.31	III	WRKYGQK		39619.4	6.06805	-0.754596	359	50.9189	Nucleus
FaWRKY60B	maker-Fvb7-3-augustus-gene-53.48		WRKYGQK		38093.7	6.20697	-0.796784	342	51.0167	Nucleus
FaWRKY60C	maker-Fvb7-4-augustus-gene-39.40		WRKYGQK		38062.8	6.40118	-0.821283	343	52.8475	Nucleus
FaWRKY60D	maker-Fvb7-2-snap-gene-251.76		WRKYGQK		44933.7	6.67975	-0.701741	402	52.6507	Nucleus
FaWRKY61B	maker-Fvb7-3-snap-gene-52.76	III	WIKYGDK	TIR, NB-ARC, LRR3, LRR8	168755	6.2486	-0.317103	1491	45.9554	Nucleus
FaWRKY62A	maker-Fvb7-1-snap-gene-281.73	III	WRKYGQK	TIR, NB-ARC, LRR3, LRR8	162984	6.65167	-0.335779	1431	49.43	Nucleus
FaWRKY62B.1	maker-Fvb7-3-snap-gene-9.78		WRKYGQK	TIR, NB-ARC, LRR3, LRR8	180495	6.9278	-0.224244	1588	48.6859	Nucleus
FaWRKY62B.2	maker-Fvb7-3-snap-gene-38.84		WRKYGQK	TIR, NB-ARC, LRR3, LRR8	244796	6.98529	-0.215538	2156	48.3485	Nucleus
FaWRKY62D	maker-Fvb7-2-snap-gene-307.51		WRKYGQK	TIR, NB-ARC, LRR3, LRR8	158561	6.92291	-0.274749	1394	46.4481	Nucleus
FaWRKY63A.1	maker-Fvb7-1-augustus-gene-291.69	IIe	WRKYGQK		46268.4	5.56915	-0.687879	429	56.4998	Nucleus
FaWRKY63A.2	maker-Fvb7-1-augustus-gene-307.58		WRKYGQK		46338.6	5.56915	-0.681352	429	57.8117	Nucleus
FaWRKY63B.1	maker-Fvb7-3-augustus-gene-0.48		WRKYGQK		45974	5.34674	-0.681499	427	58.7984	Nucleus
FaWRKY63B.2	maker-Fvb7-3-augustus-gene-27.73		WRKYGQK		46093.4	5.82941	-0.690867	427	55.4778	Nucleus
FaWRKY63C	maker-Fvb7-4-augustus-gene-19.70		WRKYGQK		46358.3	5.12238	-0.694651	430	62.0068	Nucleus
FaWRKY63D.1	maker-Fvb7-2-augustus-gene-279.40		WRKYGQK		46713.7	5.12238	-0.700693	433	62.3328	Nucleus
FaWRKY63D.2	maker-Fvb7-2-augustus-gene-316.52		WRKYGQK		46360.4	5.11664	-0.692093	430	62.2412	Nucleus
FaWRKY64A.1	maker-Fvb7-1-augustus-gene-293.51	III	WRKYGQK		41112.6	7.18463	-0.581989	372	52.1352	Nucleus
FaWRKY64A.2	maker-Fvb7-1-augustus-gene-309.50		WRKYGQK		42843.4	6.67267	-0.579639	388	53.9992	Nucleus
FaWRKY64B	maker-Fvb7-3-augustus-gene-26.33		WRKYGQK		40911.2	6.55548	-0.61159	371	52.2763	Nucleus
FaWRKY64C	maker-Fvb7-4-augustus-gene-14.46		WRKYGQK		40887.2	6.79706	-0.601075	372	53.3151	Nucleus
FaWRKY64D.1	maker-Fvb7-2-augustus-gene-282.49		WRKYGQK		40985.4	6.6369	-0.607527	372	53.1105	Nucleus
FaWRKY64D.2	maker-Fvb7-2-augustus-gene-319.44		WRKYGQK		40945.3	6.6369	-0.599194	372	52.5672	Nucleus
1: values above 40 means the protein is unstable (short half life)
2: predicted by LOCALIZER 1.0.4 (Sperschneider J et al.,2017)

## Sheet: S4
Table S4. Collinear relationships detected by SynMap3D among F. vesca (Fv), A. thaliana (At) and V. vinifera (Vv) WRKY genes
Fv gene	At gene	Vv gene	Fv-At kn	Fv-Vv kn	At-Vv kn	Fv-At ks	Fv-Vv ks	At-Vv ks	Fv-At ω	Fv-Vv ω	At-Vv ω
FvWRKY1	AtWRKY32	VvWRKY35	0.4336	0.2455	0.4458	3.2006	0.966	3.0534	0.135475	0.254141	0.146001
FvWRKY2	AtWRKY15	VvWRKY23	0.4387	0.3031	0.4687	7.8844	2.1115	5.4511	0.0556415	0.143547	0.0859826
FvWRKY4	AtWRKY13	VvWRKY25	0.4299	0.133	0.4379	5.0731	1.3768	86.4744	0.0847411	0.0966008	0.00506393
FvWRKY5	AtWRKY47	VvWRKY22	0.4755	0.4903	0.4467	8.104	1.8793	61.5577	0.0586747	0.260895	0.00725661
FvWRKY11	AtWRKY18	VvWRKY10	0.469	0.3551	0.4325	4.934	2.0515	8.7971	0.0950547	0.173093	0.0491639
FvWRKY13	AtWRKY42	VvWRKY31	0.3227	0.2152	0.3648	8.5305	2.4067	13.7857	0.037829	0.089417	0.0264622
FvWRKY13	AtWRKY31	VvWRKY31	0.2722	0.2152	0.2905	5.6974	2.4067	24.8433	0.0477762	0.089417	0.0116933
FvWRKY14	AtWRKY8	VvWRKY33	0.4453	0.2519	0.5185	3.6652	1.3246	3.5383	0.121494	0.190171	0.146539
FvWRKY14	AtWRKY28	VvWRKY33	0.4375	0.2519	0.4376	70.6736	1.3246	3.614	0.00619043	0.190171	0.121085
FvWRKY15	AtWRKY65	VvWRKY32	0.2821	0.3119	0.3197	66.8221	2.3612	2.7242	0.00422166	0.132094	0.117356
FvWRKY16	AtWRKY14	VvWRKY34	0.4066	0.2316	0.3912	4.3519	1.2077	6.521	0.0934305	0.191769	0.0599908
FvWRKY19	AtWRKY25	VvWRKY18	1.0319	0.2484	0.5278	73.2386	1.8339	3.4127	0.0140896	0.135449	0.154658
FvWRKY24	AtWRKY75	VvWRKY3	0.2058	0.2808	0.2206	2.0126	2.0108	12.1177	0.102256	0.139646	0.0182048
FvWRKY25	AtWRKY57	VvWRKY1	0.4216	0.3064	0.3232	1.7803	1.5762	3.9498	0.236814	0.194392	0.0818269
FvWRKY28	AtWRKY29	VvWRKY5	0.6082	0.4662	0.5782	2.5025	2.7167	5.6765	0.243037	0.171605	0.101859
FvWRKY29	AtWRKY53	VvWRKY6	0.4414	0.3458	0.426	27.0882	1.2382	6.05	0.0162949	0.279276	0.0704132
FvWRKY36	AtWRKY39	VvWRKY43	NA	0.2878	NA	NA	1.2597	NA	NA	0.228467	NA
FvWRKY39	AtWRKY62	VvWRKY27	0.798	0.5851	0.8162	75.133	2.2157	6.8168	0.0106212	0.26407	0.119734
FvWRKY45	AtWRKY44	VvWRKY28	NA	0.1845	NA	NA	1.0936	NA	NA	0.168709	NA
FvWRKY47	AtWRKY40	VvWRKY30	0.3695	0.1778	0.2617	4.119	1.4743	8.9377	0.0897062	0.1206	0.0292805
FvWRKY49	AtWRKY1	VvWRKY39	0.6439	0.3009	0.3874	3.3571	1.3812	2.0967	0.191802	0.217854	0.184767
FvWRKY50	AtWRKY42	VvWRKY38	0.3461	0.27	0.4888	13.2399	1.7455	68.7173	0.0261407	0.154683	0.0071132
FvWRKY51	AtWRKY58	VvWRKY46	0.4065	0.1952	0.5723	70.0089	2.0946	8.8434	0.0058064	0.093192	0.0647149
FvWRKY52	AtWRKY72	VvWRKY45	0.4021	0.2865	0.3643	8.8189	1.0447	4.5453	0.0455953	0.274241	0.0801487
FvWRKY52	AtWRKY72	VvWRKY54	0.4021	0.3193	0.4482	8.8189	1.3951	4.0948	0.0455953	0.228872	0.109456
FvWRKY53	AtWRKY45	VvWRKY44	0.3494	0.3545	0.3156	2.4038	3.3946	80.2448	0.145353	0.104431	0.00393297
FvWRKY54	AtWRKY12	VvWRKY47	0.3389	0.2036	0.279	5.0328	1.4677	3.5763	0.0673383	0.13872	0.0780136
FvWRKY56	AtWRKY22	VvWRKY50	0.4646	0.4598	0.4255	1.7737	2.4831	4.9239	0.261938	0.185172	0.0864152
FvWRKY57	AtWRKY43	VvWRKY49	0.6294	0.339	NA	78.3896	1.8694	NA	0.00802913	0.181342	NA
FvWRKY58	AtWRKY46	VvWRKY48	0.719	0.3157	0.6205	3.8197	1.793	3.0632	0.188235	0.176074	0.202566
FvWRKY58	AtWRKY46	VvWRKY6	0.719	0.5252	0.8311	3.8197	3.0412	4.0375	0.188235	0.172695	0.205845
FvWRKY63	AtWRKY27	VvWRKY51	0.621	0.5648	0.6093	3.8112	3.9417	19.9429	0.162941	0.143288	0.0305522
FvWRKY64	AtWRKY30	VvWRKY52	0.6373	0.307	0.6181	77.3249	1.72	3.4856	0.00824185	0.178488	0.17733

## Sheet: S5
Table S5. Collinear relationships detected by SynMap2 between Fv-At and Fv-Vv WRKY genes.
Fv gene	At gene	Kn	Ks	ω	Vv gene	Kn	Ks	ω
FvWRKY1	AtWRKY32	0.4336	3.2006	0.135475	VvWRKY35	0.2455	0.966	0.254141
FvWRKY2	AtWRKY15	0.4387	7.8844	0.0556415	VvWRKY23	0.3031	2.1115	0.143547
FvWRKY2					VvWRKY55	0.217	5.1462	0.042167
FvWRKY3					VvWRKY24	0.422	2.3848	0.176954
FvWRKY4	AtWRKY13	0.4299	5.0731	0.0847411	VvWRKY25	0.133	1.3768	0.0966008
FvWRKY5	AtWRKY47	0.4755	8.104	0.0586747	VvWRKY22	0.4903	1.8793	0.260895
FvWRKY6					VvWRKY21	0.3081	1.7344	0.177641
FvWRKY7					VvWRKY19	0.1086	1.1776	0.0922215
FvWRKY8	AtWRKY50	0.7513	2.2441	0.334789	VvWRKY8	0.3811	2.3367	0.163093
FvWRKY9					VvWRKY55	0.2442	1.8628	0.131093
FvWRKY9					VvWRKY23	0.3968	2.5644	0.154734
FvWRKY10	AtWRKY17	0.2161	2.7874	0.0775274
FvWRKY10	AtWRKY11	0.2651	2.3031	0.115106	VvWRKY12	0.3595	2.0979	0.171362
FvWRKY11	AtWRKY18	0.469	4.934	0.0950547	VvWRKY10	0.3551	2.0515	0.173093
FvWRKY13	AtWRKY42	0.3227	8.5305	0.037829	VvWRKY31	0.2152	2.4067	0.089417
FvWRKY13	AtWRKY31	0.2722	5.6974	0.0477762	VvWRKY38	0.4378	3.0627	0.142946
FvWRKY13	AtWRKY6	0.3317	4.3559	0.0761496
FvWRKY14	AtWRKY8	0.4453	3.6652	0.121494
FvWRKY14	AtWRKY28	0.4375	70.6736	0.00619043	VvWRKY33	0.2519	1.3246	0.190171
FvWRKY15	AtWRKY65	0.2821	66.8221	0.00422166	VvWRKY32	0.3119	2.3612	0.132094
FvWRKY16	AtWRKY14	0.4066	4.3519	0.0934305	VvWRKY34	0.2316	1.2077	0.191769
FvWRKY17					VvWRKY56	0.3569	1.8493	0.192992
FvWRKY17					VvWRKY31	0.3916	3.7517	0.104379
FvWRKY18					VvWRKY57	0.1873	1.0317	0.181545
FvWRKY18					VvWRKY39	0.3973	2.3794	0.166975
FvWRKY19	AtWRKY25	1.0319	73.2386	0.0140896	VvWRKY18	0.2484	1.8339	0.135449
FvWRKY19					VvWRKY26	0.2707	1.6606	0.163013
FvWRKY20					VvWRKY58	0.1321	0.9833	0.134344
FvWRKY21					VvWRKY17	1.5398	77.9139	0.0197628
FvWRKY22					VvWRKY36	0.1829	1.6796	0.108895
FvWRKY23					VvWRKY16	0.3291	3.3779	0.0974274
FvWRKY24	AtWRKY75	0.2058	2.0126	0.102256	VvWRKY3	0.2808	2.0108	0.139646
FvWRKY24					VvWRKY44	0.2459	2.1042	0.116862
FvWRKY25	AtWRKY57	0.4216	1.7803	0.236814	VvWRKY1	0.3064	1.5762	0.194392
FvWRKY26	AtWRKY4	NA	NA	NA	VvWRKY46	0.2656	2.1513	0.12346
FvWRKY27					VvWRKY2	0.3516	1.4165	0.248217
FvWRKY27					VvWRKY45	0.5206	2.2026	0.236357
FvWRKY27					VvWRKY54	0.3953	2.2364	0.176757
FvWRKY28	AtWRKY29	0.6082	2.5025	0.243037	VvWRKY5	0.4662	2.7167	0.171605
FvWRKY28					VvWRKY51	0.6165	4.88	0.126332
FvWRKY29	AtWRKY53	0.4414	27.0882	0.0162949	VvWRKY6	0.3458	1.2382	0.279276
FvWRKY29					VvWRKY48	0.5488	3.6299	0.151189
FvWRKY30					VvWRKY53	0.3943	2.0936	0.188336
FvWRKY30					VvWRKY44	0.4096	7.1667	0.0571532
FvWRKY30					VvWRKY3	0.4533	70.2185	0.00645556
FvWRKY31					VvWRKY54	0.2908	1.3153	0.22109
FvWRKY31					VvWRKY2	0.3795	1.5322	0.247683
FvWRKY31					VvWRKY45	0.3323	2.6661	0.124639
FvWRKY33					VvWRKY20	0.2512	1.2194	0.206003
FvWRKY34					VvWRKY15	0.4327	1.7862	0.242246
FvWRKY36	AtWRKY39	NA	NA	NA	VvWRKY43	0.2878	1.2597	0.228467
FvWRKY36					VvWRKY19	0.3872	2.2051	0.175593
FvWRKY39	AtWRKY62	0.798	75.133	0.0106212	VvWRKY27	0.5851	2.2157	0.26407
FvWRKY43					VvWRKY26	0.3542	1.4079	0.25158
FvWRKY44					VvWRKY29	0.2514	1.5075	0.166766
FvWRKY45	AtWRKY44	NA	NA	NA	VvWRKY28	0.1845	1.0936	0.168709
FvWRKY46	AtWRKY69	0.5424	2.211	0.245319	VvWRKY32	0.4209	2.8421	0.148095
FvWRKY47	AtWRKY40	0.3695	4.119	0.0897062	VvWRKY30	0.1778	1.4743	0.1206
FvWRKY48					VvWRKY33	0.2795	1.8588	0.150366
FvWRKY48					VvWRKY37	0.254	1.2441	0.204164
FvWRKY49	AtWRKY1	0.6439	3.3571	0.191802	VvWRKY39	0.3009	1.3812	0.217854
FvWRKY49					VvWRKY57	0.6848	3.0169	0.226988
FvWRKY50	AtWRKY42	0.3461	13.2399	0.0261407	VvWRKY38	0.27	1.7455	0.154683
FvWRKY50					VvWRKY56	0.3125	1.8157	0.17211
FvWRKY50					VvWRKY31	0.2802	2.2367	0.125274
FvWRKY51	AtWRKY58	0.4065	70.0089	0.0058064	VvWRKY46	0.1952	2.0946	0.093192
FvWRKY52	AtWRKY72	0.4021	8.8189	0.0455953	VvWRKY45	0.2865	1.0447	0.274241
FvWRKY52					VvWRKY54	0.3193	1.3951	0.228872
FvWRKY52					VvWRKY2	0.4014	2.1746	0.184586
FvWRKY53	AtWRKY45	0.3494	2.4038	0.145353	VvWRKY44	0.3545	3.3946	0.104431
FvWRKY54	AtWRKY12	0.3389	5.0328	0.0673383	VvWRKY47	0.2036	1.4677	0.13872
FvWRKY56	AtWRKY22	0.4646	1.7737	0.261938	VvWRKY50	0.4598	2.4831	0.185172
FvWRKY56					VvWRKY51	0.6242	63.0076	0.00990674
FvWRKY57	AtWRKY43	0.6294	78.3896	0.00802913	VvWRKY49	0.339	1.8694	0.181342
FvWRKY58	AtWRKY46	0.719	3.8197	0.188235	VvWRKY48	0.3157	1.793	0.176074
FvWRKY58					VvWRKY6	0.5252	3.0412	0.172695
FvWRKY61	AtWRKY70	0.6305	4.0022	0.157538
FvWRKY63	AtWRKY27	0.621	3.8112	0.162941	VvWRKY51	0.5648	3.9417	0.143288
FvWRKY63					VvWRKY5	0.7429	10.8605	0.0684038
FvWRKY64	AtWRKY30	0.6373	77.3249	0.00824185	VvWRKY52	0.307	1.72	0.178488
FvWRKY64					VvWRKY6	0.4127	2.5806	0.159924
FvWRKY64					VvWRKY48	0.6441	63.1558	0.0101986

## Sheet: S6
Table S6. Shared synteny between Fv and Fa WRKY orthologs
FvWRKY id	FaWRKY id	Kn	Ks	ω
FvWRKY1	FaWRKY1C	0.0019	0.0155	0.1226
	FaWRKY1A	0.025	0.0458	0.5459
	FaWRKY1B	0.0165	0.0335	0.4925
FvWRKY2	FaWRKY2C.2	0.007	0.078	0.0897
	FaWRKY2B.1	0.0042	0.067	0.0627
	FaWRKY2A	0.0068	0.076	0.0895
	FaWRKY2D.1	0.0014	0.0146	0.0959
FvWRKY3	FaWRKY3B	0.012	0.043	0.2791
	FaWRKY3D	0.0324	0.0543	0.5967
	FaWRKY3A	0.0415	0.0982	0.4226
	FaWRKY3C	0.0133	0.0367	0.3624
FvWRKY4	FaWRKY4C	0.0075	0.0325	0.2308
	FaWRKY4B	0.009	0.0239	0.3766
	FaWRKY4A	0.0077	0.03	0.2567
	FaWRKY4D	0.0016	0.0082	NA
FvWRKY5	FaWRKY5C	0.019	0.0411	0.4623
	FaWRKY5B	0.0647	0.0868	0.7454
	FaWRKY5A	0.0246	0.0377	0.6525
	FaWRKY5D	0.003	0	NA
FvWRKY6	FaWRKY6C.2	0.0145	0.0254	0.5709
	FaWRKY6B	0.0114	0.035	0.3257
	FaWRKY6A	0.0148	0.0241	0.6141
	FaWRKY6D	0.0033	0.0061	NA
FvWRKY7	FaWRKY7A	0.0226	0.0938	0.2409
	FaWRKY7D	0.0015	0.0057	NA
	FaWRKY7C	0.0042	0.0256	0.1641
	FaWRKY7B	0.0043	0.0243	0.177
FvWRKY8	FaWRKY8A	0.0613	0.0745	0.8228
	FaWRKY8D	NA	NA	NA
	FaWRKY8C	0.0637	0.0772	0.8251
	FaWRKY8B	0.0711	0.0704	1.0099
FvWRKY9	FaWRKY9A	0.0214	0.0567	0.3774
	FaWRKY9C	0.0133	0.0064	NA
	FaWRKY9B	0.0233	0.0346	0.6734
	FaWRKY9D	0.0963	0.1551	0.6209
FvWRKY10	FaWRKY10A	0.0026	0.014	0.1857
	FaWRKY10C	0.0184	0.0664	0.2771
	FaWRKY10B	0.0104	0.0877	0.1186
FvWRKY11	FaWRKY11A	0.0302	0.029	1.0414
	FaWRKY11C	0.0324	0.0291	1.1134
	FaWRKY11B	0.7131	23.2589	0.0307
FvWRKY13	FaWRKY13C	0.0156	0.0574	0.2718
	FaWRKY13B	0.0132	0.0259	0.5097
FvWRKY14	FaWRKY14C.1	0.016	0.0537	0.298
	FaWRKY14C.2	0.0209	0.0894	0.2338
	FaWRKY14B	0.0215	0.077	0.2792
	FaWRKY14A	0.0219	0.0601	0.3644
	FaWRKY14D	0.0023	0	NA
FvWRKY15	FaWRKY15C	0.0093	0.0699	0.133
	FaWRKY15A	0.0138	0.0857	0.161
	FaWRKY15D	0.0032	0.011	0.2909
FvWRKY16	FaWRKY16C	0.0083	0.0446	0.1861
	FaWRKY16B	0.011	0.0513	0.2144
	FaWRKY16A	0.0112	0.0551	0.2033
	FaWRKY16D	0.0018	0	NA
FvWRKY17	FaWRKY17C.2	1.2652	77.137	0.0164
	FaWRKY17A	0.0121	0.0248	0.4879
	FaWRKY17D	0.0048	0.0053	NA
	FaWRKY17B	0.0136	0.0195	0.6974
FvWRKY18	FaWRKY18C.1	0.0167	0.0391	0.4271
	FaWRKY18C.2	0.0175	0.0366	0.4781
	FaWRKY18D	0.0022	0	NA
	FaWRKY18B	0.017	0.0304	0.5592
FvWRKY19	FaWRKY19C	0.012	0.048	0.25
	FaWRKY19A	0.0014	0.015	0.0933
	FaWRKY19D	0.0028	0.0273	0.1026
	FaWRKY19B	0.0178	0.0323	0.5511
FvWRKY20	FaWRKY20C	0.0117	0.0487	0.2402
	FaWRKY20A	1.0272	61.567	0.0167
FvWRKY21	FaWRKY21C	1.6135	3.8641	0.4176
	FaWRKY21B	0.0214	0.0548	0.3905
	FaWRKY21D	0.0048	0.0179	0.2682
FvWRKY22	FaWRKY22C	0.0243	0.0598	0.4064
	FaWRKY22A	0.0185	0.0822	0.2251
	FaWRKY22D	0.006	0.0001	NA
	FaWRKY22B	0.0162	0.092	0.1761
FvWRKY23	FaWRKY23D	0.0035	0.0113	0.3097
	FaWRKY23B	0.0117	0.034	0.3441
FvWRKY24	FaWRKY24A	0.0069	0.0414	0.1667
	FaWRKY24D	0.0047	0	NA
	FaWRKY24B	0.0087	0.0001	NA
FvWRKY25	FaWRKY25C	0.02	0.0716	0.2793
	FaWRKY25D	0.0072	0.0267	0.2697
	FaWRKY25B	0.0233	0.0794	0.2935
FvWRKY26	FaWRKY26A	0.0167	0.0281	0.5943
	FaWRKY26C	0.0123	0.042	0.2929
	FaWRKY26D	0.001	0.004	NA
	FaWRKY26B.1	0.0088	0.0417	0.211
FvWRKY27	FaWRKY27C	0.0286	0.0312	0.9167
	FaWRKY27A	1.503	7.9643	0.1887
	FaWRKY27D	0.0126	0.0065	NA
FvWRKY28	FaWRKY28D	0.003	0.0078	NA
	FaWRKY28C	0.0039	0.0063	NA
	FaWRKY28B	0.0212	0.0521	0.4069
	FaWRKY28A	0.0251	0.0269	0.9331
FvWRKY29	FaWRKY29D.1	0	0.0027	NA
	FaWRKY29D.2	0.0012	0.0043	NA
	FaWRKY29C	0.0167	0.0264	0.6326
	FaWRKY29B	0.0139	0.0276	0.5036
	FaWRKY29A	0.0197	0.029	0.6793
FvWRKY30	FaWRKY30D	0.0032	0	NA
	FaWRKY30C	0.0207	0.0247	0.8381
	FaWRKY30B	0.0142	0.0185	0.7676
	FaWRKY30A	0.0231	0.0175	1.32
FvWRKY31	FaWRKY31D	0.0025	0	NA
	FaWRKY31C	0.0223	0.0448	0.4978
	FaWRKY31B	0.0172	0.0379	0.4538
	FaWRKY31A	0.0197	0.0387	0.509
FvWRKY32	FaWRKY32D	0.0031	0.0114	0.2719
	FaWRKY32C	0.0208	0.0382	0.5445
	FaWRKY32B	0.0124	0.0279	0.4444
	FaWRKY32A	0.0214	0.0612	0.3497
FvWRKY33	FaWRKY33D	0.0019	0.0032	NA
	FaWRKY33C	0.0104	0.0593	0.1754
	FaWRKY33A	0.0076	0.0658	0.1155
FvWRKY34	FaWRKY34D	0.0048	0.0163	0.2945
	FaWRKY34A	0.0049	0.0215	0.2279
	FaWRKY34B	0.0186	0.0403	0.4615
	FaWRKY34C	0.0159	0.0483	0.3292
FvWRKY35	FaWRKY35D.1	0.005	0.0092	NA
	FaWRKY35D.2	0.0057	0.01	0.57
	FaWRKY35A	0.0194	0.037	0.5243
FvWRKY36	FaWRKY36D.1	0.0014	0.0085	0.1647
	FaWRKY36D.2	0.0203	0.0329	0.617
	FaWRKY36A	0.024	0.0246	0.9756
	FaWRKY36B	0.0246	0.0335	0.7343
FvWRKY43	FaWRKY43A	0.0108	0.046	0.2348
	FaWRKY43B.1	0.013	0.0578	0.2249
	FaWRKY43B.2	0.0132	0.0505	0.2614
	FaWRKY43C	0.0069	0.0541	0.1275
FvWRKY44	FaWRKY44D	0	0.0065	NA
	FaWRKY44A	0.0042	0.0875	0.048
	FaWRKY44B	0.0108	0.0531	0.2034
	FaWRKY44C	0.0118	0.0691	0.1708
FvWRKY45	FaWRKY45D.1	0.004	0.0099	NA
	FaWRKY45D.2	0.004	0.0099	NA
	FaWRKY45A	0.0127	0.0385	0.3299
	FaWRKY45B	0.0086	0.037	0.2324
	FaWRKY45C	0.0057	0.0283	0.2014
FvWRKY46	FaWRKY46D	0.1022	0.1415	0.7223
FvWRKY48	FaWRKY48D	0.0012	0.0102	0.1176
	FaWRKY48A	0.0145	0.0527	0.2751
	FaWRKY48B	0.0119	0.0242	0.4917
	FaWRKY48C	0.0095	0.0192	0.4948
FvWRKY49	FaWRKY49D	0.0034	0.0221	0.1538
	FaWRKY49A	0.0202	0.0405	0.4988
	FaWRKY49B	0.025	0.0266	0.9398
	FaWRKY49C	0.0228	0.0282	0.8085
FvWRKY50	FaWRKY50D	0.0022	0.0048	NA
	FaWRKY50A	0.0212	0.0379	0.5594
	FaWRKY50B	0.0183	0.0294	0.6224
	FaWRKY50C	0.0175	0.0408	0.4289
FvWRKY51	FaWRKY51D	0	0.0019	NA
	FaWRKY51B	0.0712	0.125	0.5696
	FaWRKY51C	0.0092	0.0329	0.2796
FvWRKY53	FaWRKY53D	0.0067	0.0055	NA
	FaWRKY53A	0.0212	0.0134	1.5821
	FaWRKY53B	0.0352	0.0509	0.6916
	FaWRKY53C	0.0338	0.0235	1.4383
FvWRKY54	FaWRKY54A.1	0.0054	0.0158	0.3418
	FaWRKY54D.1	0	0	NA
	FaWRKY54D.2	0.0016	0	NA
	FaWRKY54B	0.0068	0.0252	0.2698
FvWRKY55	FaWRKY55A	0.1272	0.1055	1.2057
	FaWRKY55D	0.0964	0.0955	1.0094
	FaWRKY55B.2	0.2995	0.4715	0.6352
FvWRKY56	FaWRKY56D.1	0	0.0047	NA
	FaWRKY56D.2	0.0013	0.0046	NA
	FaWRKY56B	0.0122	0.0573	0.2129
	FaWRKY56C	0.0206	0.0502	0.4104
FvWRKY57	FaWRKY57D.1	0.0022	0	NA
	FaWRKY57D.2	0	0	NA
	FaWRKY57B	0.0099	0.0256	0.3867
	FaWRKY57C	0.0079	0.0001	NA
FvWRKY58	FaWRKY58D.1	0.0014	0.0028	NA
	FaWRKY58D.2	0.0025	0	NA
	FaWRKY58B	0.0225	0.0466	0.4828
	FaWRKY58C	0.0385	0.0947	0.4065
FvWRKY61	FaWRKY61B	0.1658	0.4166	0.398
FvWRKY62	FaWRKY62A	0.0033	0.0055	NA
	FaWRKY62B.2	0.0122	0.0306	0.3987
FvWRKY63	FaWRKY63A.2	0.028	0.0286	0.979
	FaWRKY63D.1	0.001	0.0097	NA
	FaWRKY63B.2	0.0322	0.0428	0.7523
	FaWRKY63C	0.002	0.0074	NA
FvWRKY64	FaWRKY64A.2	0.0279	0.0279	1
	FaWRKY64D.1	0.0036	0	NA
	FaWRKY64B	0.0286	0.0332	0.8614
	FaWRKY64C	0.0232	0.0412	0.5631

## Sheet: S7
Table S7. Strawberry (Fv and Fa) WRKY classification into eggNOG hierarchical orthologous groups. The closest A. thaliana orthologs are shown.
	eggNOG 5.0 OGs
Strawberry WRKY	root	Eukaryota	Viridiplantae	Streptophyta	Fabids	At orthologs
WRKY1	28JIG	2QSNR	37ND4	3GAVB	4JF9U	AtWRKY32
WRKY2	28PFA	2QU4H	37QIH	3G9MR	4JIYW	AtWRKY7, AtWRKY15
WRKY3	28JIG	2S01U	37VBB	3GIZP	4JQD6	AtWRKY50, AtWRKY51, AtWRKY59
WRKY4	28JIG	2QUMX	37JQX	3GAE0	4JMWI	AtWRKY13
WRKY5	28KH1	2QSY8	37P2H	3GC2E	4JETX	AtWRKY47
WRKY6	28JIG	2QU0Y	37KMQ	3G9WY	4JDVX	AtWRKY68, AtWRKY48, AtWRKY23
WRKY7	28PFA	2QPQX	37PI2	3GBAU	4JIED	AtWRKY21, AtWRKY39, AtWRKY74
WRKY8	28JIG	2S01U	37VBB	3GIZP	4JQ1G	AtWRKY50, AtWRKY51, AtWRKY59
WRKY9	28PFA	2QU4H	37QIH	3G9MR	4JS2R	AtWRKY7, AtWRKY15
WRKY10	28PFA	2QR3I	37NGD	3G7VS	4JNJU	AtWRKY17, AtWRKY11
WRKY11	28IW0	2QR7M	37S08	3GE86	4JFEN	AtWRKY18, AtWRKY40
WRKY12	28IW0	2RY1M	37U0Z	3GICC	4JU2B
WRKY13	28KH1	2QSY8	37P2H	3GDXC	4JJ8V	AtWRKY42, AtWRKY31, AtWRKY6
WRKY14	28JIG	2QQYS	37SXP	3GH4E	4JHK5	AtWRKY8, AtWRKY71, AtWRKY28
WRKY15	28PFA	2QR9A	37MPS	3GH1X		AtWRKY65
WRKY16	28PFA	2QU8N	37RTH	3GFKW	4JJX9	AtWRKY35, AtWRKY14
WRKY17	28KH1	2QSY8	37P2H			AtWRKY42, AtWRKY31, AtWRKY47, AtWRKY6
WRKY18	28JIG	2QRXJ	37M8N	3GC2K	4JD7C	AtWRKY20
WRKY19	28JIG	2QRXJ	37R9D	3G8T5	4JEWW	AtWRKY25, AtWRKY33, AtWRKY26
WRKY20	28JIG	2QU86	37M7S	3GC44	4JIA1	AtWRKY2, AtWRKY34, AtWRKY10
WRKY21	28JIG	2S7GS	37X9K	3GKI0
WRKY22	28PFA	2QR3I	37NGD	3G7VS	4JGF7	AtWRKY17, AtWRKY11
WRKY23	28JIG	2QU0Y	37KMQ	3G9WY	4JFR6	AtWRKY68, AtWRKY48, AtWRKY23
WRKY24	28JIG	2RZAJ	37UFY	3GI6R	4JTU2	AtWRKY75
WRKY25	28JIG	2QSI6	37QAE	3GB61	4JJEW	AtWRKY57
WRKY26	28JIG	2QTWW	37K4Y	3GA0G	4JH8P	AtWRKY4, AtWRKY58, AtWRKY3
WRKY27	28KH1	2QVE0	37PNG	3G9A1	4JT1F	AtWRKY61, AtWRKY72
WRKY28	28PFA	2RZFX	37UXW	3GIPZ	4JPQX	AtWRKY29
WRKY29	2CMA2	2QPRM	37KWZ	3GGNR	4JVRN	AtWRKY30, AtWRKY53, AtWRKY41
WRKY30	28JIG	2RZAJ				AtWRKY45, AtWRKY75
WRKY31	28KH1	2QVE0	37PNG	3G9A1	4JIV6	AtWRKY61, AtWRKY72
WRKY32	28KH1	2QU92	37KWR	3G8VF	4JH50	AtWRKY9
WRKY33	28PFA	2R27Y	37TNP	3GFNI	4JNXU
WRKY34	28JIG	2QRFS	37TAB	3G8SD	4JE2R
WRKY35	28XIB	2R4BG	37T5Z	3GHA6	4JRR9
WRKY36	28PFA	2QPQX	37PI2	3GBAU	4JIED	AtWRKY21, AtWRKY74, AtWRKY39
WRKY37	2A6Y9	2RYCZ	37UB3	3GGNB	4JPDM	AtWRKY54, AtWRKY70
WRKY38	2A6Y9	2RYCZ	37UB3	3GGNB	4JPDM	AtWRKY54, AtWRKY70
WRKY39	2A6Y9	2RYCZ	37UB3	3GGNB	4JPDM	AtWRKY54, AtWRKY70
WRKY40	2A6Y9	2RYCZ	37UB3	3GGNB	4JPDM	AtWRKY54, AtWRKY70
WRKY41	2A6Y9	2RYCZ	37UB3	3GGNB	4JPDM	AtWRKY54, AtWRKY70
WRKY42	2A6Y9	2RYCZ	37UB3	3GGNB	4JPDM	AtWRKY54, AtWRKY70
WRKY43	28JIG	2RUW1	37TD4	3GHHB	4JS18
WRKY44	28PFA	2R1XV	37T31	3GFKQ	4JE8K	AtWRKY49
WRKY45	28JIG	2QS6E	37PQH	3GFV8	4JEN2	AtWRKY44
WRKY46	28PFA	2QR9A	37MPS	3GH1X	4JTIJ	AtWRKY65
WRKY47	28IW0	2QR7M	37S08	3GE86	4JFEN	AtWRKY18, AtWRKY40
WRKY48	28JIG	2QQYS	37SXP	3GH4E	4JM4U	AtWRKY8, AtWRKY71, AtWRKY28
WRKY49	28JIG	2QV11	37KFU	3GA1G	4JKUS	AtWRKY1
WRKY50	28KH1	2QSY8	37P2H	3GDXC	4JMK4	AtWRKY42, AtWRKY31, AtWRKY6
WRKY51	28JIG	2QTWW	37K4Y	3GA0G	4JHKC	AtWRKY4, AtWRKY58, AtWRKY3
WRKY52	28KH1	2QVE0	37PNG	3G9A1	4JT7E	AtWRKY61, AtWRKY72
WRKY53	28JIG	2RZAJ	37UFY			AtWRKY45, AtWRKY75
WRKY54	28PFA	2QTRJ	37M40	3GI5B	4JSJ3	AtWRKY12
WRKY55	28XIB	2R4BG	37T5Z	3GHA6	4JRR9
WRKY56	28PFA	2QW38	37P6B	3GGIY	4JHBF	AtWRKY22
WRKY57	28JIG	2RXZS	37U8Z	3GIAP	4JPVH	AtWRKY56, AtWRKY24, AtWRKY43
WRKY58	2CMA2	2QPRM	37KWZ	3GGNR	4JSA1	AtWRKY30, AtWRKY53, AtWRKY41
WRKY59	2A6Y9	2RSM6	37MH7	3GBKR	4JNXI	AtWRKY55
WRKY60	2A6Y9	2RYCZ	37TRF	3GIBM	4JP06	AtWRKY54, AtWRKY70
WRKY61	28XIB	2R4BG	37T5Z	3GHA6	4JRR9
WRKY62	28XIB	2R4BG	37T5Z	3GHA6	4JRR9
WRKY63	28PFA	2QW38	37P6B	3GEZD	4JP2P	AtWRKY27
WRKY64	2CMA2	2QPRM	37KWZ	3G9RK	4JF9W	AtWRKY30, AtWRKY53, AtWRKY41
FaWRKY26B.2	KOG4658	KOG4658	37M3H	3GA8T	4JEBM	ABI1, ABI2
FaWRKY37D	2CN2Y	2QTM7	37HU7	3G9PU	4JN92	AT2G38570

## Sheet: S8
Table S8. eggNOG homologs to the Arabidopsis WRKY54/55/70 proteins. FvWRKY61 was included as paralog of FvWRKY60
Protein	root	Eukaryota	Viridiplantae	Streptophyta	Fabids
MDP0000460139	2A6Y9	2RSM6	37MH7	3GBKR	4JNXI
MDP0000828055	2A6Y9	2RSM6	37MH7	3GBKR	4JNXI
Glyma.04G223200.1.p	2A6Y9	2RSM6	37MH7	3GBKR	4JNXI
Glyma.06G142100.1.p	2A6Y9	2RSM6	37MH7	3GBKR	4JNXI
evm_27.model.AmTr_v1.0_scaffold00077.88	2A6Y9	2RSM6	37MH7	3GBKR
WALNUT_00006379-RA	2A6Y9	2RSM6	37MH7	3GBKR
WALNUT_00025670-RA	2A6Y9	2RSM6	37MH7	3GBKR
AtWRKY55	2A6Y9	2RSM6	37MH7	3GBKR
VvWRKY41	2A6Y9	2RSM6	37MH7	3GBKR
FvWRKY59	2A6Y9	2RSM6	37MH7	3GBKR	4JNXI
FvWRKY60	2A6Y9	2RYCZ	37TRF	3GIBM	4JP06
MDP0000175240	2A6Y9	2RYCZ	37TRF	3GIBM	4JP06
MDP0000228304	2A6Y9	2RYCZ	37TRF	3GIBM	4JP06
WALNUT_00006381-RA	2A6Y9	2RYCZ	37TRF	3GIBM	4JP06
Glyma.04G223300.1.p	2A6Y9	2RYCZ	37TRF	3GIBM	4JP06
Glyma.06G142000.1.p	2A6Y9	2RYCZ	37TRF	3GIBM	4JP06
Glyma.14G185800.1.p	2A6Y9	2RYCZ	37TRF	3GIBM	4JP06
Glyma.14G186000.1.p	2A6Y9	2RYCZ	37TRF	3GIBM	4JP06
Glyma.14G186100.1.p	2A6Y9	2RYCZ	37TRF	3GIBM	4JP06
AtWRKY54	2A6Y9	2RYCZ	37TRF	3GIBM
AtWRKY70	2A6Y9	2RYCZ	37TRF	3GIBM
VvWRKY42	2A6Y9	2RYCZ	37TRF	3GIBM
MDP0000754989	2A6Y9	2RYCZ	37UB3	3GGNB	4JPDM
Glyma.03G002300.1.p	2A6Y9	2RYCZ	37UB3	3GGNB	4JPDM
Glyma.09G274000.1.p	2A6Y9	2RYCZ	37UB3	3GGNB	4JPDM
Glyma.13G267400.1.p	2A6Y9	2RYCZ	37UB3	3GGNB	4JPDM
Glyma.13G267500.1.p	2A6Y9	2RYCZ	37UB3	3GGNB	4JPDM
Glyma.13G267600.1.p	2A6Y9	2RYCZ	37UB3	3GGNB	4JPDM
Glyma.13G267700.1.p	2A6Y9	2RYCZ	37UB3	3GGNB	4JPDM
Glyma.16G219800.1.p	2A6Y9	2RYCZ	37UB3	3GGNB	4JPDM
Glyma.18G213200.1.p	2A6Y9	2RYCZ	37UB3	3GGNB	4JPDM
evm_27.model.AmTr_v1.0_scaffold00077.87	2A6Y9	2RYCZ	37UB3	3GGNB
WALNUT_00009744-RA	2A6Y9	2RYCZ	37UB3	3GGNB
WALNUT_00016209-RA	2A6Y9	2RYCZ	37UB3	3GGNB
VvWRKY27	2A6Y9	2RYCZ	37UB3	3GGNB
FvWRKY37	2A6Y9	2RYCZ	37UB3	3GGNB	4JPDM
FvWRKY38	2A6Y9	2RYCZ	37UB3	3GGNB	4JPDM
FvWRKY39	2A6Y9	2RYCZ	37UB3	3GGNB	4JPDM
FvWRKY40	2A6Y9	2RYCZ	37UB3	3GGNB	4JPDM
FvWRKY41	2A6Y9	2RYCZ	37UB3	3GGNB	4JPDM
FvWRKY42	2A6Y9	2RYCZ	37UB3	3GGNB	4JPDM
FvWRKY61	2R4BG	37T5Z	3GHA6	4JRR9

## Sheet: S9
Table S9. FvWRKY expression values (TPM) in 46 strawberry tissues. Collected from Li et al., 2019. Abbreviations: SAM (shoot apical meristem), FM (floral meristem), REM (receptacle meristem), Anther7-8 (identified by stomium development and appearance of a preliminary lobed structure), Anther9 (microspore mother cells start meiosis), Anther10 (microspores are loose in the locule after callose wal…
Gene name	GeneID	SAM	FM	REM	Anther78	Anther9	Anther10	Anther11	Anther12	Carpel78	Carpel9	Carpel10	Carpel12	Cortex1	Cortex2	Cortex3	Cortex4	Cortex5	Pith1	Pith2	Pith3	Pith4	Pith5	Rg15D	Rg-22D	Yw15D	Yw-22D	Embryo3	Embryo4	Embryo5	Ghost3	Ghost4	Ghost5	Leaf	Ovule1	Pollen	Seed2	Seedling	Style1	Style2	Wall1	Wall2	Wall3	Wall4	Wall5	Root	Root_P
FvWRKY1	FvH4_1g00960	23.27	21.36	26.49	29.64	27.23	25.35	24.34	20.43	42.45	45.18	42.36	25.17	31.15	28.56	24.12	20.54	20.28	30.35	26.96	27.99	22.93	23.51	17.14	16.24	15.76	18.84	7.2	31.72	26.04	36.01	58.72	44.77	18.78	21.85	0.37	24.69	12.64	21.79	25.7	19.62	19.39	26.99	35.31	38.73	20.37	12.85
FvWRKY2	FvH4_1g16480	29.82	40.82	28.73	49.94	31.48	36.54	66.16	8.92	42.89	66.21	42.77	105.38	51.15	46.7	63.94	31.26	30.82	46.38	36.22	49.38	33.54	33.68	26.03	11.6	24.41	10.82	17.76	16.71	8.34	30.8	20.24	22.27	64.65	120.53	0.21	50.94	74.42	75.43	209.31	225.06	67.4	57.65	62.45	86.22	62.16	108.67
FvWRKY3	FvH4_1g22820	8.43	0.47	1.79	8.71	0.44	0.12	0.06	0.06	24.14	7.08	1.1	1.31	19.57	16.74	48.26	13.45	13.2	6.77	8.36	7.88	3.22	1.76	15.05	12.16	25.44	10.92	0.08	0	0.12	0	0.13	0.05	46.31	3.6	0	1.52	1.08	0.08	1.16	3.63	0.51	0.74	3.16	3.58	7.35	44.52
FvWRKY4	FvH4_1g23082	38.08	12.96	36.42	1.02	0.71	0.72	1.34	0.88	4.78	4.43	12.22	15.67	64.74	53.59	61.02	59.05	39.99	115.77	87.38	88.09	84.43	71.45	42.94	53.8	41.04	46.15	0.13	0.65	1.16	4.38	4.53	5.73	10.37	1.7	1.63	2.88	2.04	1.21	1.38	9.43	9.05	4.07	5.36	5.77	16.83	4.97
FvWRKY5	FvH4_1g26200	0	0	0	0.03	0.03	0	0	0.06	0.01	0	0	0.03	0	0.03	0	0	0	0	0.08	0	0	0	0.01	0	0	0	0	0	0	0.03	0.02	0	1.31	0.04	0	0	1.95	0.12	27.84	0	0	0.07	0.05	0.15	7.44	19.6
FvWRKY6	FvH4_1g26980	8.75	3	41.01	20.99	14.55	11.28	12.18	1.22	51.88	33.98	28.75	18.13	1.58	1.34	0.4	0.37	0.71	0.31	0.63	0.28	0.08	0.3	1.19	0.62	0.58	1.57	11.63	0.78	0.56	36.74	15.55	6.22	5.37	16.35	0	23.2	4.68	3.9	34.6	15.15	8.04	9.7	10.43	15.17	12.91	9.2
FvWRKY7	FvH4_2g22300	71.53	75.27	85.92	85.35	71.01	61.37	44.81	32.99	77.05	76.25	81.12	49.52	77.91	62.22	51.15	49.72	39.1	81.88	75.59	69.88	62.96	56.74	45.68	60.81	43.33	52.53	45.9	49.65	24.97	146.3	85.43	55.57	57.8	55.67	0.44	57.33	26.76	36.68	90.89	38.1	39.05	37.06	35.19	40.83	94.51	43.78
FvWRKY8	FvH4_2g31400	1.58	0.08	0.09	0.29	0.84	0.33	0.44	0	0.46	0.12	0.16	1.01	6.27	1.78	0.53	0.17	0.59	10.04	1.44	1.75	0.79	0.48	0.8	1.06	0.53	0.57	0	0.06	0.07	1.72	2.17	0.42	68.25	10.42	0	3.68	1	0.63	3.04	4.3	0.76	0.98	0.69	0.74	0.99	70.07
FvWRKY9	FvH4_2g33920	12.31	11.02	8.78	2.89	1.15	0.84	1.52	0.91	5.18	3.5	3.1	7.12	11.16	3.56	1.31	0.93	0.37	13.74	4.95	4.76	2.2	3.91	1.34	2.77	0.99	2.84	10.8	9.29	1.5	12.77	4.74	6.41	7.85	17.55	0.03	11.39	6.34	6.53	36.71	11.25	5.37	2.6	2.59	13.04	19.51	3.94
FvWRKY10	FvH4_2g36730	140.71	155.69	134.18	138.69	96	91.19	107.28	23.51	146.76	201.37	57.86	136.99	66.82	46.49	28.58	17.13	12.36	65.76	62.98	33.43	20.69	17.9	26.55	19.48	25.81	16.64	171.02	65.94	36.83	63.02	65.47	48.32	62.91	400.44	0.24	120.37	188.49	48.79	143.54	457.54	141.94	132.91	162.23	187.51	224.21	242
FvWRKY11	FvH4_2g41060	0.9	0.3	1.11	3.34	2.29	1.44	3.71	0.03	1.42	0.44	0.59	3.23	0.79	0.46	0.2	0.1	0.52	1.62	0.66	0.14	0.04	0.09	0.19	0.78	0.17	0.79	0.21	0.73	0.59	0.07	0.12	0.09	57.42	3.51	0	0.3	54.82	0.15	13.89	12.36	1.65	1.25	0.54	1.01	92.61	52.24
FvWRKY12	FvH4_2g41070	0	0.06	0.07	0.21	0.19	0	1.75	0.11	2.42	0.1	0.15	0.39	0.34	0.51	0.32	0	0.16	1.61	0.45	0.03	0	0	0.12	0.33	0.41	0.55	0.1	0.04	0.04	0.84	2.12	3.13	42.6	30.15	0.03	4.68	0.67	1.21	60.82	18.87	0.24	1.08	2.47	2.97	9.16	193.66
FvWRKY13	FvH4_3g01700	0.15	0.42	1.53	5.17	10.66	16.79	48.77	56.7	4.48	0.73	0.56	24.81	0.21	0.89	0.85	0.68	2.18	0.28	0.77	0.09	0.2	0.13	2.55	2.89	1.34	6.01	0.86	0.47	0.8	12.92	11.43	21.51	15.07	15.16	0.81	4.56	67.65	37.29	477.84	52.97	14.83	36.85	51.78	102.65	46.75	103.71
FvWRKY14	FvH4_3g06200	1.33	9.7	4.11	12.26	6.99	1.54	1.94	0.56	8.24	1.84	11.96	14.82	0.06	3.66	6.02	1.21	0.72	0.08	4.26	1.31	0.5	0.28	1.65	1.05	0.88	2.12	0.28	0.03	0.11	7.13	21.34	21.2	4.56	4.07	0.03	3.6	2.55	15.62	543.15	2.99	7.65	26.07	44.94	80.23	3.12	2.69
FvWRKY15	FvH4_3g07360	4.93	3.87	5.52	6.3	9.5	7.91	5.68	2.58	4.69	5.44	4.9	17.41	4.27	5.52	1.85	0.85	0.82	6.16	6.3	1.94	1.4	1.07	1.3	1.63	1.33	1.05	3.35	3.34	1.1	3.43	4.78	2.96	10.63	8.67	0.11	7.71	20.8	26.81	270.97	4.95	10.33	11.74	18.95	20.1	167.38	158.91
FvWRKY16	FvH4_3g11140	1.9	1.59	1.49	1.16	0.28	0.39	0.47	0.09	1.16	0.4	0.3	0.27	1.4	3.32	0.51	0.11	0.15	1.86	2.8	0.74	0.96	0.28	0.75	0.06	0.56	0.06	0.82	0.64	0.46	0.05	0.07	0.36	0	0	0	0	3.52	0	0.45	0.14	0.28	0.31	0.32	0.27	34.69	12.08
FvWRKY17	FvH4_3g23150	0.02	0	0.08	0.25	0.12	0.09	3.61	72.44	0.02	0.07	0	0.47	0	0.07	0	0	0	0	0.09	0	0	0	0.01	0	0.01	0.01	0.03	0	0.02	0.09	0.12	0.14	0.68	0.08	0.54	0.08	0.94	8.84	66.34	0.02	0.05	0.2	0.23	0.34	3.46	7.75
FvWRKY18	FvH4_3g24010	23.31	25.92	31.01	34.1	28.38	31.58	22.63	16.51	34.29	34.76	34.26	22.79	18.74	16.28	12.47	8.12	9.72	14.78	13.66	13.23	10.09	10.44	8.96	6.67	7.05	6.83	4.02	16.24	9.7	18.49	18.03	16.88	24.6	21	0.17	18.69	11.51	18.66	24.18	23.39	16.12	14.52	17.49	17.38	26.62	17.53
FvWRKY19	FvH4_3g39850	10.58	6.31	7.97	18.49	8.52	11.95	33.79	23.89	20.69	28.33	4.69	7.47	2.86	2.72	1.24	0.63	0.42	2.47	1.74	1.54	0.91	0.85	0.44	0.53	0.3	0.59	0.2	0.82	0.69	1.32	1.28	1.23	19.34	30.39	0.47	3.82	94.54	4.23	76.23	94.52	5.98	9.25	10.16	13.15	47	104.16
FvWRKY20	FvH4_3g41430	14.1	16.97	22.98	67.6	31.11	33.54	23.96	55.08	20.73	15.81	33.37	22.34	41.75	23.82	18.01	13.34	11.76	45.51	39	27.79	20.14	21.37	9.31	13.6	8.21	12.02	3.78	8.2	6.05	26.62	16.99	16.78	19.64	30.85	126.4	36.75	10.72	22.46	19.38	19.49	21.17	22.64	19.35	20.43	29.35	14.89
FvWRKY21	FvH4_3g45810	0	0.46	0.38	7.26	1.31	1.85	1.19	0.68	2.89	3.03	11.39	10.47	1.93	1.3	1.12	0.23	0.13	0.14	0.24	0.07	0	0	0.08	0.03	0.32	0	0.12	0.6	0.28	0.55	0.94	1.05	50.98	6.15	0.07	7.01	0.48	5.39	4.83	15.35	10.08	8.15	7.35	6.67	0.18	0.1
FvWRKY22	FvH4_4g06830	33.49	36.99	33.97	22.73	10.62	19.96	28.42	11.54	32.58	48.83	18.53	36.24	25.11	14.98	8.89	6.22	5.33	48.13	31.64	24.55	9.14	10.82	8.99	4.85	7.64	4.99	19.8	34.79	13.75	19.93	15.54	11.54	14.09	142.29	0.2	39.68	33.48	11.28	60.44	216.63	46.83	28.53	34.67	58.83	28.22	10.86
FvWRKY23	FvH4_4g20230	2.77	1.46	5.33	7.63	1.39	1.7	3.27	8.31	7.06	22.39	23.49	45.62	2.24	3.44	4.63	5.81	13.91	0.95	1.25	3.01	2.64	5	7.79	18.83	4.55	26.25	6.48	1.09	1.01	10.42	6.4	7.74	5.88	23.17	0.08	8.14	22.31	41.02	67.13	43.8	14.6	26.5	25.19	34.28	24.49	22.78
FvWRKY24	FvH4_4g23480	1.07	1.58	2.02	0.5	4.66	0.57	0.06	0	6.1	0.09	0.1	1.05	0	1.68	5.43	3.9	21.37	0.1	7.99	5.21	8.22	21.92	31.09	25.98	30.07	23.12	0	0	0.07	0.47	1.36	6.11	1.9	0.22	0.05	0.09	34.96	10.21	62.4	0.58	0.55	3.93	4.7	16.85	5.31	321.29
FvWRKY25	FvH4_4g30360	0.01	0.68	0.17	0.21	1.51	0.59	0.57	0.3	0.41	0.18	0.57	2.27	0.23	1.24	2.78	3.63	10.36	0.31	2.07	1.57	2.56	4.82	9.36	6.86	9.14	6.38	0	0.03	0.11	0.29	0.29	0.29	8.21	0.49	0.03	0.21	8.33	30.38	15.87	1.47	1.43	3.5	7.01	11.27	6.95	3.74
FvWRKY26	FvH4_4g30640	3.91	2.17	1.43	1.33	2.32	0.52	0.93	1.41	2.58	2.08	3.24	6.22	0.77	1.5	1.15	1.49	5.31	0.29	1.96	0.38	1.06	4.24	3.12	4.34	2.31	4.84	0.38	1.98	0.64	0.89	1.28	4.16	23.65	0.2	0.12	0.27	20.46	3.03	34.09	7.24	5.72	4.61	3.65	6.43	38.59	26.97
FvWRKY27	FvH4_4g31790	0	0	0.02	0	0.02	0.02	0	0	0.06	0	0	0.02	0	0.05	0	0	0	0	0.01	0	0.01	0	0	0	0	0	0	0.02	0	0	0.03	0.04	0.14	0	0	0	1.9	0	15.01	0	0	0.05	0.02	0.16	15.81	8.55
FvWRKY28	FvH4_5g03210	0	0.03	0.19	0.26	2.04	0.08	0.42	0.08	0.68	0.16	0.16	0.72	0	0.1	0.09	0	0	0.06	0.03	0.03	0	0	0.01	0.23	0	0.23	0	0	0	0.2	0.06	0	3.4	0.53	0	0.13	4.42	4.24	66.68	5.05	0.08	1.61	1.33	0.78	9.38	8.82
FvWRKY29	FvH4_5g04370	40.17	24.11	30.27	82.63	6.44	38.59	50.27	2.21	99.07	124.62	2.51	85.07	10.39	1.53	2.15	0.59	1	23.23	2.19	9.3	0.87	1.14	3.76	12.34	2.35	15.26	0.97	0.89	0.39	11.34	7.31	2.78	8.37	416.42	0	95.24	124.68	7.36	37.28	830.9	154.25	151.46	118.36	150.98	7.35	23.86
FvWRKY30	FvH4_5g08610	0	0	0.03	9.04	0.24	0	0	0	0	0.07	0	0.83	0	0	0.12	0.1	0	0	0.21	0.28	0.1	0.08	0.12	0.21	0	1.22	0.1	0.07	0	50.4	36.78	91.55	0.23	0.43	0	5.07	0.08	9.45	59.4	0	0.05	0.43	1.45	0.8	0.24	43.72
FvWRKY31	FvH4_5g15340	0	0.01	0	0.01	1.19	0.38	0.02	0	0.05	0.01	0.06	0	0	0.01	0.01	0	0	0	0.01	0	0	0	0	0	0	0.01	0	0	0	0	0.01	0	0.5	0	0	0	1.86	0	18.21	0.01	0.04	0.08	0.05	0.29	36.5	22.46
FvWRKY32	FvH4_5g29820	0	0.02	0.02	0.1	0.09	0.02	0.08	8.61	0.14	0.01	0.02	0.1	0	0	0	0	0	0	0.03	0	0	0	0	0	0	0.03	0.09	0.02	0.04	0.02	0.1	0.04	1.01	0	2.14	0.01	1.65	10.34	27.46	0	0.02	0	0.06	0.08	22.36	13.71
FvWRKY33	FvH4_5g39060	74.49	25.1	22.76	22.75	64.51	39.92	41.33	55.79	24.95	19.03	27.77	22.01	26.84	43.98	49.01	50.31	51.43	25.72	80.9	62.54	52.22	63.74	33.09	23.17	34.52	26.88	11.62	31.62	32.03	110.63	104.83	80.66	134.19	32.86	0.14	103.24	78.98	30.55	82.21	20.83	28.53	33.26	40.13	50.8	139.73	49.67
FvWRKY34	FvH4_6g00500	0.32	0.11	0.22	0.52	0.96	1.94	23.67	68.66	0.32	0.38	0.38	1.02	0.11	0.33	0.19	0.06	0.05	0.23	0.39	0.39	0.28	0.2	0.06	0.02	0.03	0.03	0.34	0.24	0.56	6.77	1.12	0.46	0.22	3.73	3.14	8.51	0.85	0.16	0.17	0.37	0.25	0.34	0.17	0.62	0.29	0.07
FvWRKY35	FvH4_6g01690	21.13	11.43	19.68	12.46	23.14	24.04	16.5	14.83	24.08	19.99	24.53	12.9	19.99	20.1	19.75	18.63	13.96	13.07	18.22	18.75	19.08	16.56	8.18	3.03	7.5	3.18	0.24	0.83	0.71	4.47	4.54	3.74	23.14	9.07	0.13	8.87	2.06	6.57	5.56	22.3	24.17	24.49	20.9	13.27	11.89	3.86
FvWRKY36	FvH4_6g02660	1.4	3.04	3.62	1.04	0.37	5.68	68.48	11.26	4.45	3.67	0.92	0.64	0	0.15	1.52	1.5	14.2	0.03	0.51	0.68	1.56	12.75	5.42	59.43	1.79	38.42	0.57	1.3	0.3	1.14	0.32	4.84	0.11	0.1	19.69	0.46	0.5	0	5.19	0.09	0.1	0.24	0.06	0.75	11.5	1.39
FvWRKY37	FvH4_6g09650	0	0	0	0	0.16	0.04	0.04	0	0	0	0	0.02	0	0	0	0	0	0	0	0	0	0	0	0	0.01	0	0	0	0	0	0	0	0	0	0	0	0	0	0.03	0	0.03	0	0	0	0	0.05
FvWRKY38	FvH4_6g09710	0.01	0	0	0	2.71	0.56	0.14	0	0	0	0	0.03	0	0	0	0	0	0	0	0	0	0	0	0	0	0	0	0	0	0	0	0	0.15	0.03	0	0	0	0.03	0	0	0	0	0	0	0.18	23.73
FvWRKY39	FvH4_6g09730	0.01	0.12	0.07	0	0	0	0	0	0	0.02	0	0.01	0	0	0	0	0	0	0	0	0	0	0	0	0	0	0	0	0	0	0	0	0	0	0.06	0	0	0	0	0	0	0	0	0	0.03	0.03
FvWRKY40	FvH4_6g09740	0	0	0	0	1.11	0.16	0	0	0	0	0	0	0	0	0	0	0	0	0	0	0	0	0	0	0	0	0	0	0	0	0	0	0.05	0	0	0	0	0	0	0	0	0	0	0	0.03	2.77
FvWRKY41	FvH4_6g09750	4.08	15.21	7.16	3.99	1.08	0.25	0.03	0	33.96	12.98	6.34	16.81	17.6	20.21	26.76	5.77	9.62	5.39	7.48	3.28	1.11	0.59	4.78	2.13	8.63	5.08	0.62	0.17	0.11	1.77	1.16	0.39	151.45	46.99	0	13.95	0.5	1.56	7.62	97.43	25.88	33.18	40.4	22.89	71.26	66.71
FvWRKY42	FvH4_6g09760	0	0.07	0.02	0	0	0	0	0	0.04	0	0.06	0	0	0	0	0	0	0	0	0	0	0	0	0	0.01	0.02	0	0	0	0	0	0	0.18	0	0	0	0	0	0	0	0	0	0	0	0.44	2.02
FvWRKY43	FvH4_6g10510	34.89	17.45	17.24	77.89	9.88	38.17	55.57	2.63	78.91	152.54	4.05	62.4	6.09	2.1	1.14	0.09	0.81	6.92	1.29	2.06	0.32	0.32	1.49	3.31	0.91	3.69	0.17	0.6	0.26	5.74	3.99	1.81	15.21	337.43	0.02	54	143.06	6.24	87.74	694.54	92.94	110.54	116.82	135.8	15.05	72.02
FvWRKY44	FvH4_6g13470	0.03	0.27	0.04	1.46	2.3	1.23	0.2	0	0.2	0.06	0.1	1.32	0.21	0.05	0.07	0.03	0	0.1	0	0	0	0.02	0	0.06	0.17	0.26	0.66	0.24	1.41	91.62	4.23	2.25	7.01	11.58	0.03	71.02	0.98	0.22	0.68	0.2	0.88	1.22	2.13	0.34	2.82	0.38
FvWRKY45	FvH4_6g15050	21.09	13.45	30.28	19.53	9.36	9.93	11.7	5.81	32.01	28.08	25.58	21.73	45.97	76.24	47.97	28.31	25.06	30.28	31.01	24	15.55	13.08	16.04	7.49	14.79	8.66	0.95	6.32	2	14.84	9.17	9.55	42.27	28.25	0.04	29.21	3.31	16.66	22.66	18.2	21.36	19.37	19	19.38	18.64	15.91
FvWRKY46	FvH4_6g27740	1.88	0.86	1.87	0.56	0.77	0.27	0.52	0.22	2.06	1.13	0.85	0.39	0.38	0.03	0	0	0	0.3	0.06	0	0	0	0	0	0	0	0.06	0	0.09	0.66	0	0.04	0.23	1.28	0.04	0.8	1.66	0.31	0.11	0.07	0	0.05	0.04	0.08	17.52	7.29
FvWRKY47	FvH4_6g28650	34.5	13.78	23.5	86.57	24.2	23.49	69	6.32	41.44	53.39	5.81	73.79	7.56	8.68	10.08	3.59	8.06	15.07	15.07	14.08	4.45	5.63	12.92	30.18	11.02	40.11	0.65	1.65	0.78	16.46	17.66	24.4	12.22	239.35	0.06	73.28	98.15	13.77	39.73	498.95	103.1	94.24	87.94	135.46	54.05	353.1
FvWRKY48	FvH4_6g38370	0.13	1.3	2.7	0.16	0.21	0.1	0.89	0.16	2.94	0.69	4.29	4.28	0.66	3.57	0.58	0.42	0.47	0.94	6.88	0.49	0.66	0.99	0.4	6.38	0.45	5.49	0.22	0.03	0.17	0.72	0.98	2.92	2.95	0.23	0.03	0.56	0.18	15.21	78.92	0.11	0.28	0.56	0.4	1.41	0.26	1.99
FvWRKY49	FvH4_6g41210	33.62	29.96	48.22	62.91	48.77	41.2	34.77	23.7	73.66	71.1	65.84	42.32	46.32	46.78	30.03	24.82	27.11	41.5	40.84	34.55	30.72	29.26	18.47	13.06	17.67	14.27	4.98	26.88	14.15	43.16	37.54	34.13	46.47	45.75	0.08	48.71	21.01	25.64	31.32	44.67	37.9	35.91	38.71	42.08	26.92	15.46
FvWRKY50	FvH4_6g42870	1.43	4.8	1.15	10.24	6.11	6.31	12.88	69.23	3.83	3.94	4.4	11.06	0.48	1.12	0.45	0.18	0.51	0.13	4.54	0.49	0.43	0.98	0.64	3.02	0.53	3.61	4.79	8.34	9.86	13.63	10.26	12.13	12.85	13.79	1.15	12.95	35.55	40.37	87.32	6.75	3.06	2.27	2.5	3.11	18.37	26.36
FvWRKY51	FvH4_6g47800	9.5	9.93	14.48	16	29.59	26.29	27.15	30.45	19.84	19.91	16.48	35.16	34.34	27.34	26.49	23.33	39.51	22.08	39.25	33.56	26.36	47.13	24.96	39.07	22.57	39.28	1.06	4.61	2.95	55.73	37.84	46.26	26.25	23	0.15	47.44	30.43	61.06	166.24	17.71	27.7	42.93	54.06	69.68	45.57	33.59
FvWRKY52	FvH4_6g49140	0.76	0.49	0.77	0.93	1.81	7.63	2.07	1.31	1.02	0.84	0.71	0.31	1.23	0.44	0.16	0.25	0.11	0.87	0.78	0.18	0.15	0.33	0.13	0.16	0.21	0.13	0.03	0.26	0.23	0.62	1.1	0.36	0.57	0.75	0.02	1.09	1.93	0.52	0.61	1.02	0.76	0.45	0.43	0.3	50.98	28.12
FvWRKY53	FvH4_6g53770	0.13	0.16	0.46	0.13	0.36	0.45	0.22	0	1.16	0	0	0.13	0.72	0.52	0.23	0.18	0.13	0.79	1.24	0.59	0.3	0.54	0.34	3.91	0.29	2.82	0	0	0.12	0.06	0.04	0.05	2.32	0.72	0	0.54	1.6	0.04	33.58	0.7	0.12	0.52	0.2	0.67	7.66	291.44
FvWRKY54	FvH4_7g10440	15.13	5.55	12.13	0.23	0.1	0.05	0	0	1.57	1.71	3.35	1.48	5.55	6.35	4.62	4.16	5.64	50.07	49.26	72.93	74.38	88.33	12.32	9.09	12.55	7.5	0	0.55	0.94	0.3	0.14	0.17	1.88	0.17	0	0.16	0.1	0.22	0.22	3	2.68	2.1	1.72	3.01	1.66	0.46
FvWRKY55	FvH4_7g11550	0.04	0.02	0.04	0.06	0.14	0.13	0.16	7.18	0.05	0.11	0.12	0.04	0.06	0.02	0.01	0.02	0	0.03	0.07	0.01	0.01	0	0	0	0.01	0.04	0.03	0.06	0.02	0.3	0.28	0	0.19	0.03	0.43	0.01	0.06	0.03	0.04	0.05	0.01	0.01	0.03	0	0.14	0.05
FvWRKY56	FvH4_7g15350	4.83	8.16	3.86	17.04	6.56	16.65	3.85	2.31	3.8	7.68	1.7	13.01	6.41	2.2	1.04	0.59	0.32	8.77	5.99	3.84	1.46	2.07	1.74	0.63	1.07	0.45	6.1	14.25	5.62	2.86	7.44	2.54	6.4	26.13	0.03	5.33	14.35	9.41	2.85	87.46	14.19	5.58	2.41	3.34	9.07	6.55
FvWRKY57	FvH4_7g15430	0.12	0	0.07	0	1.53	0	0.21	0	0	0.02	0	0.02	0	0.03	0	0	0	0	0	0	0	0	0	0.09	0	0.19	0.14	0.16	0.17	3.36	32.64	134.5	1.44	0.19	0	0.47	1.16	0	13.02	0	0.08	0.55	4.28	49.79	12.3	3.3
FvWRKY58	FvH4_7g16150	69.99	31.28	31.98	180.11	33.38	25.58	15.1	0.3	152.73	158.38	14.36	56.06	37.13	26.79	36.4	17.9	18.21	41.05	66.74	38.73	12.16	7.08	16.32	11.35	17.57	11.16	1.53	4.05	0.86	5.17	2.6	1	111.27	555.99	0	94.09	47.1	7.4	50.86	842	98.6	87.95	78.13	50.39	26.24	200.5
FvWRKY59	FvH4_7g26020	0.24	0	0	0.01	0.03	0.03	0	0	0	0	0.03	0.04	0.05	0	0	0	0	0.08	0	0	0.02	0	0.01	0.03	0	0.05	0	0	0.03	0	0.02	0	2.49	0.07	0	0.02	0.03	0	0.25	0.26	0	0.07	0.03	0.04	0.02	2.68
FvWRKY60	FvH4_7g26030	80.68	9.11	7.81	4.01	1.97	0.57	0.82	0.17	85.82	38.11	22.26	32.62	34.17	11.27	23.29	6.46	7.12	33.36	21.97	16.45	6.63	7.16	5.17	3.67	7.52	3.41	0	0.17	0.04	1.53	1.96	1.21	170.98	101.22	0.03	21.22	0.39	10.15	12.6	97.04	8.06	3.06	5.54	3.18	7.46	59.95
FvWRKY61	FvH4_7g26071	18.48	7.7	18.1	8.67	16.78	16.06	14.61	14.35	21.69	15.14	17.59	9.86	26.69	19.61	13.71	10.62	10.4	22.64	23.38	21.64	15.57	16.69	6.68	2.11	5.34	2.59	0.41	6.25	24.01	10.67	10.09	18.21	29.51	9.49	0.51	11.23	5.31	9.75	16.35	17.19	17.21	16.16	14.79	11.62	17.5	9.96
FvWRKY62	FvH4_7g28550	0.96	0.2	3.77	0.12	0.14	0.23	0.18	0.1	4.01	0.74	0.86	0.43	0.93	1.04	0.81	0.56	0.61	0.76	0.96	0.96	0.59	0.61	0.28	0.22	0.14	0.17	0.42	6.32	3.23	1.42	3.83	3.37	0.85	0.7	0	1	6.49	0.65	6.07	0.26	0.24	0.25	0.49	0.85	35.46	14.08
FvWRKY63	FvH4_7g30460	0.35	0.61	0.72	4.24	2.45	1.33	0.87	0.57	0.27	0.1	0.12	0.29	0.9	0.03	0	0	0	1.29	0.19	0	0.02	0.02	0.01	0	0	0.01	1.97	20.61	9.09	3.33	11.76	11.17	2.02	0.14	0	0.08	5.29	0.71	2.91	0.35	0.04	0.39	1.23	0.78	28.82	9.88
FvWRKY64	FvH4_7g31050	0.09	0.01	0.11	0.23	0.1	0.16	0.85	0	0.5	0.06	0	0.06	0.16	0.06	0.05	0.04	0.07	0.72	0.13	0.14	0.02	0.04	0.03	0.16	0.07	0.16	0	0.09	0.1	0.1	0.05	0.15	0.39	3.7	0	0.71	1.87	0.07	6.71	9.23	1.01	3.17	2.75	5.32	0.2	13.45

## Sheet: S10
Table S10.Putative cis-elements in the promoters of 257 FaWRKY genes. Heatmap represented the frequency of each cis-acting element in 2000 bp promoter region (upstream of the translation initiation site) of FvWRKY . The cis-acting elements in each gene were classified into three major classes: stress-, hormone-, and development-related elements based on the functional annotation.
			FaWRKY genes
	Element	Description	1A	1B	1C	2A	2B.1	2B.2	2B.3	2C.1	2C.2	2C.3	2D.1	2D.2	3A	3B	3C	3D	4A	4B	4C	4D	5A	5B	5C	5D	6A	6B	6C.1	6C.2	6D	7A	7B	7C	7D	8A	8B	8C	8D	9A	9B	9C	9D	10A	10B	10C	11A	11B	11C
Hormone	ABRE	cis-acting element involved in the abscisic acid responsiveness	2	0	0	2	0	3	1	3	3	0	6	5	1	2	1	3	0	0	0	0	1	1	3	5	7	9	8	10	10	7	1	5	5	2	2	1	3	2	2	1	1	5	3	3	1	1	2
	ABRE3a	cis-acting element involved in the abscisic acid responsiveness	2	0	0	0	0	1	0	0	0	0	0	1	1	1	1	0	0	0	0	0	1	1	3	1	2	2	2	2	2	3	0	0	2	1	2	1	1	1	1	1	1	0	0	0	0	0	0
	ABRE4	cis-acting element involved in the abscisic acid responsiveness	2	0	0	0	0	1	0	0	0	0	0	1	1	1	1	0	0	0	0	0	1	1	3	1	2	2	2	2	2	3	0	0	2	1	2	1	1	1	1	1	1	0	0	0	0	0	0
	TGA-element	auxin-responsive element	0	2	0	0	0	2	3	0	0	3	2	2	0	0	1	1	0	0	0	0	1	0	0	1	0	0	0	0	0	0	0	0	0	0	0	0	0	1	1	2	1	0	0	1	0	0	0
	AuxRR-core	cis-acting regulatory element involved in auxin responsiveness	0	0	1	0	0	0	0	0	0	1	0	0	0	0	0	0	0	0	0	0	0	0	0	0	0	0	0	0	0	0	0	0	0	0	1	1	0	0	2	0	0	1	0	1	0	0	0
	P-box	gibberellin-responsive element	0	0	0	0	0	0	0	0	0	0	0	1	0	2	0	0	0	0	0	0	1	0	0	0	0	0	0	0	0	0	0	0	0	0	1	0	0	1	1	1	2	0	0	0	1	0	0
	TATC-box	cis-acting element involved in gibberellin-responsiveness	0	0	0	0	0	0	0	0	0	0	0	0	0	0	0	0	0	0	0	0	0	0	0	0	0	0	0	0	0	0	0	0	0	0	0	0	0	0	2	2	0	0	0	1	0	0	0
	TCA-element	cis-acting element involved in salicylic acid responsiveness	0	1	1	2	2	0	0	0	0	2	0	0	0	0	0	0	0	0	0	0	1	1	0	1	1	2	1	1	1	0	1	0	0	0	0	0	0	1	0	1	1	0	0	0	1	0	0
	CGTCA-motif	cis-acting regulatory element involved in the MeJA-responsiveness	3	3	2	3	1	11	6	3	3	3	2	3	2	2	2	5	0	0	2	0	0	2	4	3	2	3	3	3	3	2	3	2	2	2	1	2	2	2	2	3	1	5	4	3	0	5	3
	TGACG-motif	cis-acting regulatory element involved in the MeJA-responsiveness	3	3	2	3	1	11	6	3	3	3	2	3	2	2	2	5	0	0	2	0	0	2	4	3	2	3	3	3	3	2	3	2	2	2	1	2	2	2	2	3	1	5	4	3	0	5	3
	ERE	ethylene-responsive element	0	1	0	2	2	0	0	0	0	0	0	0	2	1	1	1	0	0	3	1	1	0	0	1	1	1	1	1	1	1	1	0	3	0	0	0	0	1	2	2	1	1	2	1	2	4	0
Stress Response	WUN-motif	wound-responsive element	1	1	0	0	1	0	1	0	0	0	2	0	1	1	1	0	0	0	0	0	1	0	1	0	0	0	0	0	1	0	0	1	0	5	3	2	3	1	0	0	0	0	0	0	0	2	0
	WRE3	wound inducibility (third region)	3	0	0	0	0	3	1	0	0	3	0	0	0	0	0	0	0	0	0	1	0	1	1	0	0	0	0	0	0	0	0	0	0	0	2	1	1	2	2	2	1	0	0	0	0	0	0
	box S	elicitation; wounding and pathogen responsievness	1	0	0	0	0	0	0	0	0	0	0	0	0	0	0	0	0	0	0	0	0	0	0	0	0	0	0	0	0	0	0	0	0	0	1	1	0	0	0	0	0	0	0	0	0	0	0
	W box	elicitation; wounding and pathogen responsievness. Binds WRKY type transcription factors	0	1	1	4	2	3	4	4	4	3	4	3	0	1	0	0	2	3	3	2	1	1	3	2	1	2	1	1	2	1	1	1	1	0	0	0	0	2	2	3	0	1	1	1	2	1	1
	MYB-like sequence	matrix sequnece TAACCA	1	1	1	4	2	1	2	1	1	0	2	2	3	2	2	2	2	3	2	2	1	2	1	1	1	3	2	3	2	0	1	0	2	0	0	0	0	0	0	0	0	1	1	3	1	2	1
	MBS	MYB binding site involved in drought-inducibility	1	0	0	2	1	1	0	0	0	0	1	2	1	2	3	2	0	0	0	0	0	0	3	3	1	1	1	1	1	2	2	1	1	1	1	2	1	0	0	0	1	2	0	1	0	0	0
	CCAAT-box	MYBHv1 binding site	0	0	1	0	0	0	2	0	0	0	1	0	0	0	0	0	0	0	0	0	0	0	0	1	0	0	0	0	0	3	0	1	2	0	0	0	0	1	2	1	0	0	0	0	1	0	0
	TCA	stress-inducible	0	0	0	1	1	0	0	1	1	1	1	0	1	2	2	1	1	2	2	1	0	0	0	0	1	1	1	1	1	0	1	0	1	0	0	0	0	0	1	0	0	1	1	1	2	1	1
	TC-rich repeats	cis-acting element involved in defense and stress responsiveness	1	1	0	1	1	0	0	1	1	0	0	1	2	3	1	1	1	0	0	0	0	1	1	1	0	0	0	0	0	1	0	1	0	0	0	0	0	0	0	0	0	0	1	0	0	0	0
	STRE	activation by heat shock, osmotic stress, low pH, nutrient starvation	3	2	1	2	2	12	4	2	2	3	1	1	2	1	0	2	2	1	1	0	1	4	5	3	2	2	2	2	0	0	0	3	1	4	4	4	5	1	1	0	1	2	2	2	2	1	2
	LTR	cis-acting element involved in low-temperature responsiveness	0	0	2	1	2	8	7	1	1	8	1	12	1	1	0	1	0	0	0	0	1	0	0	1	1	0	1	1	0	1	0	0	0	0	0	1	2	2	1	1	3	2	1	0	0	2	2
	ARE	cis-acting regulatory element essential for the anaerobic induction	1	0	0	0	3	2	0	0	0	1	2	3	0	2	0	0	4	4	4	4	2	5	2	7	4	3	4	4	2	4	4	3	3	3	3	3	4	3	1	3	4	1	1	5	1	1	0
	GC-motif	enhancer-like element involved in anoxic specific inducibility	0	0	0	0	0	0	1	0	0	1	1	0	0	0	0	0	0	0	0	0	0	0	0	0	0	0	0	0	0	1	0	0	1	0	0	0	1	0	0	0	0	0	0	0	0	0	0
Development	as-1	Part of the promoter of the Arabidopsis gene encoding Pro dehydrogenase (ProDH), a mitochondrial enzyme involved in the first step of the conversion of Pro to glutamic acid. The ProDH gene in Arabidopsis is up-regulated by rehydration after dehydration but is down-regulated by dehydration. ProDH is also induced by L-Pro and hypoosmolarity	3	3	2	3	1	11	6	3	3	3	2	3	2	2	2	5	0	0	2	0	0	2	4	3	2	3	3	3	3	2	3	2	2	2	1	2	2	2	2	3	1	5	4	3	0	5	3
	CAT-box	cis-acting regulatory element related to meristem expression	0	0	1	0	0	1	2	0	0	0	1	1	0	0	0	0	0	0	0	0	1	1	2	1	1	1	1	1	1	0	0	0	0	1	1	1	1	0	0	0	1	1	2	1	1	0	0
	CCGTCC-box	cis-acting regulatory element related to meristem specific activation	0	1	1	0	1	0	1	0	0	1	1	0	0	0	0	0	0	0	0	0	0	1	0	1	0	0	0	0	1	0	0	0	0	1	0	1	1	0	0	2	0	1	3	1	0	0	0
	circadian	cis-acting regulatory element involved in circadian control	1	0	0	0	0	0	0	0	0	0	0	0	0	0	0	0	0	0	0	0	0	0	0	0	1	0	1	1	1	1	0	0	0	0	0	0	0	1	2	2	0	1	0	1	0	1	0
	GCN4_motif	cis-regulatory element involved in endosperm expression	1	0	0	0	0	1	0	0	0	0	1	0	0	1	1	1	0	0	0	0	0	0	0	0	0	0	0	0	0	0	0	1	1	0	0	0	0	0	0	0	0	1	0	0	0	0	1
	AC-I	element involved in negative regulation on phloem expression; and responsible for restricting the vascular expression to the xylem	0	0	0	0	0	0	0	0	0	0	0	1	0	0	0	0	0	0	0	0	0	0	0	0	0	0	0	0	0	0	0	0	0	0	0	1	0	0	0	0	0	0	0	0	0	0	0
	O2-site	cis-acting regulatory element involved in zein metabolism regulation	0	0	0	1	1	0	1	0	0	0	1	0	0	0	0	0	0	0	0	0	0	0	0	0	2	2	2	2	2	3	0	1	1	1	1	1	0	1	0	1	1	0	0	0	0	0	0
	RY-element	cis-acting regulatory element involved in seed-specific regulation	0	0	0	0	0	0	0	0	0	0	0	0	2	2	2	2	1	1	1	1	0	0	0	0	0	0	0	0	0	0	0	0	0	0	1	1	0	0	0	0	0	0	0	0	2	0	0
	dOCT	Part of the histone H4 gene promoter, which can express H4C7 under inducing or non-inducing conditions. Cell division is accompanied by a concomitant activation of histone genes which produces equivalent amounts of core histones to be incorporated with newly replicated DNA into chromatin	0	0	0	0	0	0	0	0	0	0	0	0	0	0	0	0	0	0	0	0	0	0	0	0	0	0	0	0	0	0	0	0	0	0	0	0	0	0	1	0	1	0	0	0	0	1	1
	Myb-binding site	matrix sequnece CAACAG	0	0	2	2	1	1	0	2	2	0	0	0	1	0	1	0	1	2	1	1	1	1	2	2	0	0	0	0	0	0	0	0	1	0	0	0	0	0	0	0	0	1	0	1	0	0	0
	MYB recognition site	Part of the promoter of the Arabidopsis gene encoding Pro dehydrogenase (ProDH), a mitochondrial enzyme involved in the first step of the conversion of Pro to glutamic acid. The ProDH gene in Arabidopsis is up-regulated by rehydration after dehydration but is down-regulated by dehydration. ProDH is also induced by L-Pro and hypoosmolarity	0	0	1	0	0	0	2	0	0	0	1	0	0	0	0	0	0	0	0	0	0	0	0	1	0	0	0	0	0	3	0	1	2	0	0	0	0	1	2	1	0	0	0	0	1	0	0
	MRE	MYB binding site involved in light responsiveness	0	0	0	1	1	1	0	1	2	0	1	0	2	0	0	0	1	1	1	0	0	0	1	0	0	0	0	0	0	0	1	1	1	0	0	0	0	1	2	1	0	0	0	2	0	1	0
	AT-rich sequence	element for maximal elicitor-mediated activation (2copies)	0	0	0	0	0	0	0	0	0	0	0	0	0	0	0	0	0	0	0	0	0	0	0	0	0	0	0	0	0	0	0	0	0	0	0	0	0	0	0	0	0	0	0	0	0	0	0
Putative cis-elements in the promoters of 257 FaWRKY genes . Heatmap represented the frequency of each cis-acting element in 2000 bp promoter region (upstream of the translation initiation site) of FaWRKY . The cis-acting elements in each gene were classified into three major classes: stress-, hormone-, and development-related elements based on the functional annotation. The assessment was done u…
[truncated: 210 more columns]

[truncated: 9 more sheets: S11, S12, S13, S14, S15, S16, S17, S18, S20]
